# Supplementary material for: Improved Shell Color Index for Chicken Eggs with Blue-green Shells Based on Machine Learning Analysis
Source: Foods. 2025 Aug 29;14(17):3027. doi: 10.3390/foods14173027 (PMC12428762; doi:10.3390/foods14173027)
Supplement: Supplementary file 1 [file foods-14-03027-s001.zip]

Archive with 5 entries (5 files):
- Supplementary File S1.pdf
- Supplementary Table S1.xlsx
- Supplementary Table S2.xlsx
- Supplementary Table S3.xlsx
- Supplementary Table S4.xlsx
