# Supplementary material for: Improved Shell Color Index for Chicken Eggs with Blue-green Shells Based on Machine Learning Analysis
Source: Foods. 2025 Aug 29;14(17):3027. doi: 10.3390/foods14173027 (PMC12428762; doi:10.3390/foods14173027)
Supplement: Supplementary file 1 [file foods-14-03027-s001.zip › Supplementary Table S1.xlsx]

## Sheet: eggshell color data
batch	L*	a*	b*	4-Obs	AveObs
1	82.86	-6.28	5.09	2222	2
1	75.8	-7.38	10.86	3333	3
1	79.13	-8.18	7.55	2223	2.25
1	86.89	-5.33	7.95	1223	2
1	87.82	-5.95	4.14	1122	1.5
1	75.73	-6.45	15.49	3333	3
1	81.52	-6.09	6.41	1222	1.75
1	71.45	-5.67	14.39	3444	3.75
1	80.71	-7.94	7.12	2233	2.5
1	83.09	-8.88	5.9	2333	2.75
1	80.81	-7.92	8.5	2333	2.75
1	84.02	-8.47	6.31	2233	2.5
1	86.23	-8.88	4.72	2233	2.5
1	90.55	-5.12	2.88	1111	1
1	83.42	-6.93	7.23	2333	2.75
1	78.42	-7.33	9.17	2233	2.5
1	86.42	-7.29	5.32	1122	1.5
1	80.08	-6.25	11.61	1333	2.5
1	85.87	-8.44	4.3	2222	2
1	71.71	-7.83	15.11	3334	3.25
1	78.59	-7.98	10.17	2233	2.5
1	87.77	-6.01	6.52	1223	2
1	86.32	-6.53	2.88	1222	1.75
1	80.43	-8.57	4.29	2222	2
1	80.36	-7.23	14.23	3344	3.5
1	79.09	-5.47	13.3	3344	3.5
1	76.46	-6.51	8.74	2233	2.5
1	67.91	-4.03	14.07	3333	3
1	67.63	-2.78	17.51	4444	4
1	81.26	-8.06	10.12	3333	3
1	65.6	-1.97	16.72	4444	4
1	74.13	-6.76	13.88	3333	3
1	84.05	-6.05	8.58	1223	2
1	87.3	-5.02	7.79	1124	2
1	82.41	-6.45	10.51	2234	2.75
1	87.82	-6.1	4.07	1222	1.75
1	78.13	-9.6	7.52	2223	2.25
1	79.99	-8.94	5.88	2223	2.25
1	82.86	-3.23	13.81	3444	3.75
1	85.56	-4.7	10.83	1144	2.5
1	83.97	-3.75	11.54	4444	4
1	78.87	-6.99	8.65	2223	2.25
1	87.18	-4.65	6.31	1111	1
1	86.26	-6.34	7.85	1111	1
1	77.34	-6.38	12.94	3333	3
1	88.7	-5.2	5.12	1222	1.75
1	75.88	-8.07	13.65	3333	3
1	76.77	-7.72	11.98	3333	3
1	78.43	-6.6	13.83	3333	3
1	81.98	-6.39	10.65	2333	2.75
1	84.75	-6.04	6.6	2223	2.25
1	75.33	-3.93	18.65	4444	4
1	75.13	-6.79	14.33	3333	3
1	71.75	-6.51	13.71	3333	3
1	81.04	-7.16	8.65	2233	2.5
1	72.5	-6.32	16.6	3333	3
1	85.68	-5.82	7.56	1233	2.25
1	89.11	-4.8	6.58	1111	1
1	83.96	-7.73	5.95	2223	2.25
1	74.89	-6.86	12.39	2333	2.75
1	78.54	-6.93	8.05	2333	2.75
1	87.55	-4.95	6.75	1111	1
1	82.46	-8.11	8.25	2233	2.5
1	82.74	-6.38	9.05	2233	2.5
1	86.68	-8.17	5.56	2222	2
1	87.45	-6.3	6.34	1222	1.75
1	80.84	-6.09	11	1333	2.5
1	77.51	-7.2	12.01	2333	2.75
1	86.54	-5.44	9.92	1133	2
1	87.94	-6.71	3.66	1222	1.75
1	79.13	-5.39	12.73	3333	3
1	81.6	-9.35	7.61	2333	2.75
1	84.62	-7.98	2.08	2222	2
1	78.18	-6.79	12.6	3333	3
1	85.66	-7.84	1.41	1222	1.75
1	80.99	-6.96	4.62	1222	1.75
1	77.37	-7.07	12.84	3333	3
1	79.02	-7.53	7.86	2233	2.5
1	75	-4.23	14.65	3344	3.5
1	71.62	-5.67	14.56	3333	3
1	76.51	-6.99	6.43	3333	3
1	86.5	-6.94	4.36	1222	1.75
1	88.54	-7.07	4.16	1222	1.75
1	83.12	-7.53	9.03	2333	2.75
1	82.49	-8.27	5.66	2222	2
1	84.56	-5.69	10.89	1133	2
1	83.73	-8.85	8.41	2333	2.75
1	77.11	-7.68	11.54	3333	3
1	75.53	-7.53	12.76	3333	3
1	76.06	-9.52	12.35	3333	3
1	68.34	-2.98	17.2	3334	3.25
1	86.27	-6.38	5.66	2233	2.5
1	76.98	-6.86	12.11	3333	3
1	84.24	-4.86	12.46	3444	3.75
1	80.3	-5.7	12.65	1333	2.5
1	80.47	-8.02	8.98	2333	2.75
1	74.57	-7.7	10.89	3333	3
1	84.28	-7.23	8.49	2333	2.75
1	82	-5.47	11.93	1333	2.5
1	87.94	-8.11	5.2	1222	1.75
1	88.66	-7.11	4.28	1222	1.75
1	83.31	-5.29	8.91	1223	2
1	88.85	-4.96	0.94	1112	1.25
1	77.96	-8.51	8.75	3333	3
1	82.05	-6.54	9.58	1233	2.25
1	87.36	-7.6	2.69	1222	1.75
1	85.01	-7.09	6.44	2223	2.25
1	89.88	-6.8	3.82	1222	1.75
1	81.51	-9.4	10.75	3333	3
1	84.33	-7.59	6.91	1222	1.75
1	90.3	-6.02	2.79	1112	1.25
1	76.39	-4.01	16.72	4444	4
1	84.44	-6.37	7.95	2233	2.5
1	88.14	-6.77	6.27	1123	1.75
1	83.27	-6.89	7.35	2333	2.75
1	79.23	-4.44	14.57	4444	4
1	71.55	-4.88	16.64	3444	3.75
1	75.73	-5.31	13.33	3333	3
1	77.89	-6.54	11.56	3333	3
1	78.36	-8.39	6.67	3333	3
1	76.48	-3.92	18.64	4444	4
1	80.84	-7.97	9.34	3333	3
1	79.01	-6.92	10.07	2333	2.75
1	80.39	-9.24	5.32	2333	2.75
1	75.56	-7.7	14.41	3333	3
1	79.88	-9.11	11.87	3333	3
1	72.76	-4.88	18.56	3333	3
1	80.07	-10.03	9.52	3333	3
1	85.87	-8.09	3.6	1222	1.75
1	82.71	-7.98	9.3	3333	3
1	79.08	-8.93	11.81	3333	3
1	77.67	-6.66	14	3333	3
1	85.68	-7.61	4.15	2222	2
1	87.97	-4.99	7.62	1111	1
1	76.93	-6.31	12.11	3333	3
1	80.02	-11.24	4.69	2223	2.25
1	81.28	-8.54	7.92	2233	2.5
1	79.47	-5.29	6.17	2222	2
1	84.04	-8.37	4.01	2223	2.25
1	85.48	-7.52	7.58	2333	2.75
1	85.61	-8.22	4.54	2222	2
1	85.91	-7.61	3.11	2222	2
1	89.3	-6.59	3.53	1122	1.5
1	77.42	-8.36	12.93	3333	3
1	83.79	-7.3	7.54	2333	2.75
1	74.22	-6.84	15.76	3334	3.25
1	89.62	-6.67	5.7	1122	1.5
1	80.68	-8.1	7.85	2233	2.5
1	84.36	-9.06	5.84	2223	2.25
1	78	-5.19	13.15	3334	3.25
1	77.56	-6.32	13.39	3333	3
1	68	-0.26	23.68	4444	4
1	74.45	-7.28	15.82	3333	3
1	80.7	-3.93	14.42	4444	4
1	78.44	-6.78	9.21	2333	2.75
1	85.59	-7.89	7.92	2233	2.5
1	82.65	-3.51	14.53	4444	4
1	80.83	-5.2	13.66	4444	4
1	81.95	-6.08	11.93	1333	2.5
1	88.77	-7.73	2.72	2222	2
1	80.83	-9.67	8.54	3333	3
1	74.47	-5.77	15.29	3333	3
1	79.95	-3.53	16.4	4444	4
1	80.73	-7.06	11.46	3334	3.25
1	71.25	-2.82	17.3	4444	4
1	80.74	-7.49	9.91	2333	2.75
1	83.2	-7.77	8.93	2233	2.5
1	84.81	-9.04	1.52	2222	2
1	76.22	-6.41	13.58	3333	3
1	78.82	-10.06	4.3	2223	2.25
1	89.1	-6.58	2.47	2222	2
1	75.27	-7.21	13.88	3333	3
1	84.49	-6.95	4.48	1222	1.75
1	82.52	-4.08	14.12	1444	3.25
1	87.49	-7.57	3.42	1222	1.75
1	86.8	-7.94	3.95	2222	2
1	85.67	-7.88	9.37	1333	2.5
1	87.77	-6.81	2.79	1222	1.75
1	87.89	-7.63	4.16	1222	1.75
1	86.62	-7.89	6.43	1222	1.75
1	87.44	-7.68	3.56	2222	2
1	73.89	-8.52	14.69	3333	3
1	74.38	-8.91	12.51	3333	3
1	78.38	-5.43	14.22	3333	3
1	82.02	-3.71	15.25	4444	4
1	81.34	-5.37	8.84	1122	1.5
1	77.43	-2.84	17.8	4444	4
1	70.65	-5.64	17.59	4444	4
1	73.79	-6.97	17.32	3333	3
1	76.68	-3.71	15.11	4444	4
1	79.46	-7.17	11.17	2333	2.75
1	86.97	-5.59	3.02	1222	1.75
1	74	-8.85	13.2	3333	3
1	80.92	-7.41	6.95	2233	2.5
1	76.83	-6.7	15.92	4444	4
1	78.17	-3.13	14.9	4444	4
1	84.97	-6.1	7.75	2233	2.5
1	79.11	-7.06	10.65	3333	3
1	89.25	-4.78	4.8	1111	1
1	86.53	-7.35	6.43	1222	1.75
1	77.2	-4.45	14.17	3333	3
1	78.82	-6.2	11.56	4444	4
1	85.15	-7.22	4.63	2223	2.25
1	82.18	-3.76	13.56	4444	4
1	84.13	-4.9	10.75	1144	2.5
1	78.3	-2.37	9.76	1144	2.5
1	74.74	-8.73	11.81	3333	3
1	80.68	-7.58	8.73	2333	2.75
1	80.17	-7.31	10.79	2333	2.75
1	80.2	-7.59	8.87	1233	2.25
1	75.19	-7.29	9.78	2333	2.75
1	78.52	-6.56	8.15	2233	2.5
1	83.28	-4.84	14.2	4444	4
1	73.99	-7.18	14.91	3334	3.25
1	76.53	-7.57	9.87	3333	3
1	71.66	-6.23	18.44	3334	3.25
1	72.66	-8.76	14.96	3333	3
1	85.99	-7.08	7.77	2233	2.5
1	77.53	-5.63	8.42	2233	2.5
1	75.88	-7.85	14	3333	3
1	75.85	-7.75	8.54	3333	3
1	83.67	-8.38	7.82	2333	2.75
1	76.75	-8.8	10.99	3333	3
1	80.4	-7.35	10.25	2333	2.75
1	74.86	-7.7	11.67	3333	3
1	73.33	-6.35	14.85	3334	3.25
1	75.63	-6.44	12.31	3333	3
1	87.88	-7.37	4.66	2222	2
1	83.56	-7.74	5.64	2223	2.25
1	87.84	-6.65	5.7	1222	1.75
1	71.21	-5.45	16.38	3333	3
1	82.81	-8.83	6.58	2333	2.75
1	82.14	-2.73	14.65	4444	4
1	82.68	-5.73	11.09	3333	3
1	71.63	-7.38	16.64	3333	3
1	73.08	-7.86	13.8	3333	3
1	86.63	-7.13	5.31	1222	1.75
1	76.66	-10.09	10.97	2333	2.75
1	77.75	-7.49	9.76	3333	3
1	78.68	-5.6	7.8	2223	2.25
1	88.24	-6.67	5.52	1122	1.5
1	85.75	-7.95	5.85	2223	2.25
1	78.82	-5.95	13.09	3333	3
1	87.46	-5.83	5.01	1111	1
1	84.02	-7.43	7.07	1223	2
1	82.22	-9.48	8.27	2233	2.5
1	80.64	-7.12	11.76	2333	2.75
1	74.51	-8.35	11.68	3333	3
1	72.46	-4.71	14.64	3444	3.75
1	74.86	-4.46	12.47	1344	3
1	71.05	-1.31	20.01	4444	4
1	69.65	-6.59	18.25	3344	3.5
1	73.37	-8.76	14.33	3333	3
1	75.59	-9.01	11.59	3333	3
1	77.5	-5.66	13.07	3333	3
1	81.39	-6.37	9.13	2233	2.5
1	82.96	-7.11	7.56	1233	2.25
1	76.83	-7.55	13.15	3333	3
1	81.69	-6.63	8.6	2233	2.5
1	82.78	-6.28	11.76	1233	2.25
1	71.14	-6.17	14.83	3333	3
1	82.47	-9.13	8.35	2223	2.25
1	84.21	-6.35	7.85	1233	2.25
1	71.61	-3.38	21.2	4444	4
1	84.17	-9.26	8.39	2233	2.5
1	75.15	-7.58	10.38	2333	2.75
1	80.1	-8.53	6.48	2223	2.25
1	75.25	-8.38	13.14	3333	3
1	77.58	-8.87	11.1	2333	2.75
1	79.81	-11.1	4.36	2223	2.25
1	89.37	-7.51	1.87	1122	1.5
1	78.62	-9.75	7.8	2223	2.25
1	71.44	-2.38	15.57	1444	3.25
1	79.14	-3.02	12.27	1144	2.5
1	82.51	-4.46	12.36	4444	4
1	73.3	-4.97	15.86	3334	3.25
1	79.08	-5.6	16.48	4444	4
1	82.07	-6.15	12.78	1114	1.75
1	79.91	-5.76	11.03	2333	2.75
1	83.68	-6.21	9.7	1334	2.75
1	67.31	-3.07	22.21	4444	4
1	77.34	-8.54	11.25	2233	2.5
1	80.73	-6.86	7.6	2233	2.5
1	77.67	-7.77	14	3333	3
1	85.69	-5.01	2.88	1222	1.75
1	78.94	-5.52	12.04	3444	3.75
1	83.22	-5.54	11.24	1444	3.25
1	80.86	-10	10.21	2333	2.75
1	80.11	-9.84	5.91	2333	2.75
1	82.96	-7.16	8.65	2333	2.75
1	83.69	-5	13.5	1114	1.75
1	75.94	-3.33	14.98	3444	3.75
1	72.63	-4.57	16.86	3344	3.5
1	69.15	-3.9	19.24	4444	4
1	82.53	-8.8	5.23	2333	2.75
1	69.59	-7	17.72	3344	3.5
1	81.06	-8.49	8.54	2233	2.5
1	80.02	-6.75	10.45	2333	2.75
1	70.03	-3.16	21.46	3444	3.75
1	69.61	-5.11	14.21	3333	3
1	76.68	-4.97	16.32	4444	4
1	85.03	-5.51	5.56	1122	1.5
1	81.13	-8.35	7.6	2233	2.5
1	86.73	-7.34	6.02	2223	2.25
1	81.85	-9.18	7.7	2333	2.75
1	76.18	-7.52	9.59	2333	2.75
1	86.66	-7.31	7.83	1223	2
1	79.57	-6.16	13.21	1233	2.25
1	82.81	-8.07	8.86	2333	2.75
1	89.07	-6.54	4.46	1222	1.75
1	77.13	-2.83	17.52	4444	4
1	81.67	-7.41	9.29	2333	2.75
1	79.43	-7.73	9.8	3333	3
1	78.46	-6.98	9.74	3333	3
1	88.07	-5.65	7.63	1112	1.25
1	88.44	-7.17	4.13	1222	1.75
1	86.18	-8.61	4.69	2222	2
1	80.16	-4.08	15.95	4444	4
1	77.2	-8.58	8.18	3333	3
1	89.07	-6.92	3.96	2222	2
1	79.79	-8.93	12.24	2333	2.75
1	75.32	-7.39	15	3334	3.25
1	79.7	-5.82	13.22	3333	3
1	87.39	-7.18	3.19	2222	2
1	80.62	-6.32	11.14	3334	3.25
1	83.33	-5.73	9.97	1144	2.5
1	84.5	-7.49	5.94	2222	2
1	85.04	-6.6	2.98	2222	2
1	73.69	-9.37	11.83	3333	3
1	81.28	-7.13	11.82	3333	3
1	75.54	-8.63	12.76	3333	3
1	75.94	-5.7	17.77	4444	4
1	87.54	-8	5.46	2223	2.25
1	84.16	-6.95	8.41	2233	2.5
1	82.07	-8.39	7.71	2333	2.75
1	76.82	-6.31	15.78	3344	3.5
1	84.25	-5.95	10.22	3444	3.75
1	79.3	-7.49	8.98	2233	2.5
1	86.86	-7.18	2.14	1222	1.75
1	85.64	-5.47	11.25	1334	2.75
1	74.33	-7.28	14.45	3333	3
1	79.58	-6.84	8.2	2333	2.75
1	87.46	-6.15	4.19	1122	1.5
1	77.34	-7.97	9.12	2333	2.75
1	84.32	-5.3	3.47	1122	1.5
1	77.04	-8.17	7.76	2333	2.75
1	68.64	-4.16	18.63	3444	3.75
1	75.34	-8	13.87	3333	3
1	77.73	-7.23	9.96	2333	2.75
1	75.16	-6.71	14.88	3333	3
1	82.85	-8.01	10.01	3333	3
1	79.93	-8.18	7.58	2233	2.5
1	85.24	-6.65	6.95	2333	2.75
1	78.49	-7.95	11.09	3333	3
1	77.34	-8.25	11.35	3333	3
1	79.09	-8.64	11.23	3333	3
1	83	-5.81	13.15	1134	2.25
1	89.68	-5.76	2.11	1122	1.5
1	81.48	-7.85	13.41	3333	3
1	79.78	-8.23	9.65	3333	3
1	78.56	-8.76	7.64	2333	2.75
1	73.82	-7.86	15.59	3333	3
1	92.17	-4.94	1.6	1111	1
1	77.53	-8.93	12.21	2333	2.75
1	86.22	-8.67	2.82	2223	2.25
1	81.22	-7.15	7.88	2333	2.75
1	78.32	-6.97	13.64	3334	3.25
1	85.85	-7.2	8.61	2333	2.75
1	74.85	-0.44	21.81	4444	4
1	88.54	-6	3.78	1122	1.5
1	82.89	-7.06	9.46	2333	2.75
1	83.65	-7.89	6.98	2223	2.25
1	80.47	-6.36	10.54	1233	2.25
1	84.17	-8.01	2.81	2222	2
1	85.01	-7.91	6.27	1222	1.75
1	86.85	-7.96	5.38	2223	2.25
1	84.56	-6.85	11.02	1123	1.75
1	82.68	-5.44	13.8	1144	2.5
1	78.29	-7.16	12.44	3333	3
1	77.27	-7.15	8.85	2223	2.25
1	80.35	-3.65	14.68	4444	4
1	77.08	-8.32	13.16	3333	3
1	82.24	-8.55	6.01	2222	2
1	85.18	-6.05	4.9	1222	1.75
1	83.79	-8.66	3.27	2223	2.25
1	74.62	-9.16	16.01	3333	3
1	89.3	-5.89	4.73	2333	2.75
1	71.07	-8.57	7.78	2233	2.5
1	76.84	-7.99	10.07	3333	3
1	80.43	-8.58	11.76	3333	3
1	67.64	-1.31	23.28	4444	4
1	86.5	-7.09	3.96	2222	2
1	92.94	-3.25	2.09	1111	1
1	71.65	-1.74	22.68	4444	4
1	84.77	-8.85	3.34	2222	2
1	89.33	-6.65	1.64	1222	1.75
1	87.47	-6.49	2.59	1122	1.5
1	76.4	-8.02	13.04	3333	3
1	76.7	-5.53	16.75	3444	3.75
1	83.72	-7.66	4.92	2223	2.25
1	88.96	-6.73	1.87	1222	1.75
1	83.38	-6.65	5.22	2222	2
1	74.66	-7.21	10.01	2333	2.75
1	72.24	-7.1	13.12	3333	3
1	86.93	-5.63	6.39	1122	1.5
1	78.78	-6.02	14.28	3334	3.25
1	76.77	-4.38	13.4	4444	4
1	81.76	-9.68	4.5	2223	2.25
1	84.92	-7.4	8.38	1233	2.25
1	75.64	-3.38	19.12	4444	4
1	90.27	-5.58	5.43	1122	1.5
1	88.14	-5.82	3.52	1122	1.5
1	88.88	-6.07	2.42	1222	1.75
1	85.27	-7.03	8.05	2333	2.75
1	91.1	-5.28	3.02	1112	1.25
1	85.96	-6.9	2.04	1122	1.5
1	75.65	-3.87	14.83	4444	4
1	82.96	-7.13	6.19	2233	2.5
1	88.76	-6.28	3.83	1122	1.5
1	72.68	-6.17	15.46	3333	3
1	76.32	-6.54	9.01	3333	3
1	83.89	-5.48	10.47	1114	1.75
1	81.62	-6.12	14.51	3344	3.5
1	75.14	-2.69	17.27	3444	3.75
1	90.26	-5.79	4.51	1123	1.75
1	87.01	-5.55	7.74	1123	1.75
1	86.82	-7.03	3.04	1222	1.75
1	74.99	-9.49	13.68	3333	3
1	88.28	-7.72	5.31	2222	2
1	73.58	-5.02	15.2	3333	3
1	81.06	-5.97	9.02	2333	2.75
1	82.5	-7.61	9.76	3333	3
1	91.21	-5.99	1.86	1122	1.5
1	80.94	-8.11	8.61	3333	3
1	79.44	-6.96	9.84	3333	3
1	83.41	-9.09	3.26	2222	2
1	85.74	-5.22	8.64	1113	1.5
1	88.81	-4.59	8.02	1112	1.25
1	76.37	-2.67	15.94	4444	4
1	79.04	-4.36	16.47	4444	4
1	85.02	-6.99	4.08	1222	1.75
1	80.68	-8.24	10.13	3333	3
1	80.46	-9.03	11.36	3333	3
1	89.41	-6.78	4.51	1222	1.75
1	87.12	-5.75	11.11	1114	1.75
1	75.97	-5.21	17.47	3344	3.5
1	76	-5.82	12.3	3333	3
1	85.15	-6.97	5.87	1122	1.5
1	88.06	-6.71	4.23	1122	1.5
1	80.62	-7.99	13.39	2333	2.75
1	70.93	-0.57	25.07	4444	4
1	76.54	-4.42	14.16	3334	3.25
1	86.15	-7.47	6.76	1223	2
1	84.21	-3.76	10.25	1112	1.25
1	87.25	-5.81	5.26	1122	1.5
1	87.9	-6.12	5.55	1122	1.5
1	83.82	-7.04	1.77	2222	2
1	72.73	-7.03	12.6	2333	2.75
1	72.11	-7.11	9.02	2233	2.5
1	86.68	-7.39	5.41	1222	1.75
1	80.18	-6.09	8.5	2333	2.75
1	87.81	-6.62	3.81	1222	1.75
1	88.3	-7.02	3.48	1222	1.75
1	84.15	-7.19	4.06	2233	2.5
1	85.81	-8.41	5.61	1222	1.75
1	76.2	-8.53	11.88	3333	3
1	76.46	-6.88	12.07	3333	3
1	79.09	-4.43	14.91	4444	4
1	88.53	-5.12	3.74	1222	1.75
1	83.41	-10.03	5.8	2223	2.25
1	74.36	-6.87	13.52	3333	3
1	78.38	-6.84	15.17	3344	3.5
1	70.1	-2.11	18.27	4444	4
1	79.47	-4.57	12.94	1134	2.25
1	83.68	-5.97	6.54	2233	2.5
1	84.82	-7.48	4.88	2222	2
1	80.72	-8.29	6.13	2223	2.25
1	85.59	-8.46	3.68	2222	2
1	80.41	-6.83	10.97	2333	2.75
1	80.87	-6.63	11.57	3333	3
1	84.93	-7.71	7.95	1223	2
1	81.73	-5.72	8.69	1333	2.5
1	79.95	-7.81	12.22	3334	3.25
1	74.47	-6.26	15.54	3333	3
2	71.71	-5.55	11.67	3334	3.25
2	78.71	-7.62	10.98	3333	3
2	84.99	-6.82	3.16	2222	2
2	84.25	-8.1	10.36	3333	3
2	83.01	-8.32	9.25	2333	2.75
2	81.85	-7.06	8.49	3333	3
2	79.08	-8.87	11.49	3333	3
2	83.3	-7.75	6.89	2333	2.75
2	80.83	-7.12	6.37	2233	2.5
2	84.04	-7.46	9.38	2223	2.25
2	78.71	-8.92	10.13	3333	3
2	78.62	-9.7	10.04	2333	2.75
2	83.46	-8.69	6.03	2222	2
2	81.18	-6.27	9.15	3333	3
2	79.3	-8.19	8.72	3333	3
2	84.43	-8.86	4.4	2222	2
2	80.66	-9.18	8.94	3333	3
2	85.42	-5.29	11.41	1334	2.75
2	83.96	-8.62	8.71	2333	2.75
2	81.9	-7.81	8.07	2333	2.75
2	82.06	-4.2	15.4	1444	3.25
2	79.04	-8.4	11.71	3333	3
2	79.17	-8.1	10.22	3333	3
2	77.69	-4.95	18.86	4444	4
2	76.01	-4	16.84	4444	4
2	84.77	-8.76	9.46	2233	2.5
2	74.87	-3.93	14.92	3444	3.75
2	79.82	-9.37	10.85	3333	3
2	77.14	-8.43	8.84	3333	3
2	80.62	-5.21	13.71	3344	3.5
2	85.24	-8.96	7.9	3344	3.5
2	78.2	-4.08	12.32	3344	3.5
2	79.49	-4.08	16.04	4444	4
2	79.36	-4.5	13.53	3444	3.75
2	83.52	-4.5	10.48	1114	1.75
2	85.55	-6.74	6.51	2222	2
2	87.05	-7.39	7.25	2222	2
2	85.98	-8.75	8.1	2233	2.5
2	88.29	-6.39	7.19	1122	1.5
2	86.5	-6.79	8.48	1222	1.75
2	83.36	-5.69	13.19	3334	3.25
2	84.66	-7.42	5.25	1222	1.75
2	79.15	-6.7	10.45	3333	3
2	82.56	-7.08	7.82	2333	2.75
2	83.96	-6.75	8.81	2233	2.5
2	85.99	-8.14	5.79	2222	2
2	80.38	-8.29	12.15	3333	3
2	85.12	-7.05	7.34	2233	2.5
2	87.74	-7.5	5.51	2223	2.25
2	81.41	-7.43	5.35	1222	1.75
2	85.97	-7.62	7.28	2223	2.25
2	87.42	-6.52	6.14	2222	2
2	81.95	-7.17	4.83	1222	1.75
2	84.52	-7.2	5.54	2222	2
2	80.2	-8.59	5.4	2223	2.25
2	86.5	-7.92	6.54	2222	2
2	77.24	-8.43	13.23	3333	3
2	89.24	-6.26	3.84	1222	1.75
2	82.08	-8.18	6.05	2222	2
2	86.53	-7.1	7.98	2333	2.75
2	86.33	-7.78	3.87	2222	2
2	86.39	-8.69	6.22	2223	2.25
2	84.15	-7.6	7.25	2223	2.25
2	83.03	-9.37	4.72	2223	2.25
2	88.09	-7.22	6.08	2223	2.25
2	83.49	-5.43	4.44	1222	1.75
2	84.11	-5.98	9.05	3333	3
2	82.41	-6.37	11.87	3333	3
2	84.58	-8.46	5.62	2222	2
2	75.92	-9.29	11.5	3333	3
2	82.43	-6.84	11.69	2333	2.75
2	83.43	-7.07	7.45	2223	2.25
2	89.14	-6.2	6.96	1111	1
2	88.28	-6.22	4.81	2222	2
2	88.93	-7.16	5.32	2222	2
2	88.76	-5.23	5.19	1111	1
2	87.97	-6.24	5.05	1222	1.75
2	87.71	-7.95	4.93	2222	2
2	81.49	-7.52	12.3	3333	3
2	85	-4.96	13.53	1144	2.5
2	87.02	-7.52	6.71	2222	2
2	82.75	-4.5	15.45	3444	3.75
2	81.89	-7.72	9.22	3333	3
2	81.13	-8.42	9.8	2333	2.75
2	87.9	-6.1	6.28	1122	1.5
2	83.79	-4.96	8.61	1112	1.25
2	82.02	-8.48	9.52	3333	3
2	86.34	-6.83	7.1	2222	2
2	82.32	-9.26	8.22	2223	2.25
2	80.25	-3.96	13.18	3444	3.75
2	83.79	-4.93	11.69	3334	3.25
2	85.11	-7.08	8.97	1223	2
2	81.99	-7.36	12.09	2333	2.75
2	80.41	-10.01	7.93	2333	2.75
2	79.13	-8.94	11.99	3333	3
2	81.98	-7.41	9.19	2333	2.75
2	79.49	-7	9.82	3333	3
2	78.22	-8.31	13.36	3333	3
2	79.8	-8.97	7.44	2233	2.5
2	84.11	-5.25	10.98	1111	1
2	85.78	-6.86	4.92	1222	1.75
2	86.51	-8.19	5.94	2223	2.25
2	87.64	-6.43	7.99	1113	1.5
2	82.63	-6.92	12.44	3333	3
2	83.82	-6.82	12.44	3333	3
2	80.69	-6.47	12.24	3334	3.25
2	80.37	-7.51	9.83	2333	2.75
2	86.62	-4.41	4.8	1112	1.25
2	88.91	-4.44	6.03	1111	1
2	87.7	-4.33	6.17	1111	1
2	87.72	-7.89	5.08	2222	2
2	88.98	-5.84	6.57	1111	1
2	84.31	-8.12	8.7	2333	2.75
2	85.79	-5.56	12.34	1112	1.25
2	85.78	-7.47	7.16	2222	2
2	84.58	-8.24	9.79	2333	2.75
2	86.07	-9.41	5.98	2222	2
2	88.75	-6.15	6.34	1122	1.5
2	83.54	-5.96	9.59	2333	2.75
2	82.27	-4.36	9.32	1114	1.75
2	83.39	-7.04	10.46	2333	2.75
2	88.07	-5.28	5.35	1112	1.25
2	83.09	-8.31	7.38	2333	2.75
2	81.25	-7.6	10.49	3333	3
2	87.69	-5.88	7.9	1122	1.5
2	86.78	-5.49	6.33	1112	1.25
2	82.4	-5.68	13.77	3344	3.5
2	84.04	-4.05	10.49	1111	1
2	82.39	-7.57	12.04	3333	3
2	84.4	-6.17	10.28	2333	2.75
2	83.24	-8.71	10.98	2333	2.75
2	89.17	-5.03	6.15	1122	1.5
2	86.21	-8.04	5.61	2222	2
2	83.66	-7.86	6.16	2222	2
2	86.94	-7.36	7.59	2222	2
2	88.2	-6.46	5.76	1222	1.75
2	85.64	-4.37	8.34	1122	1.5
2	83.77	-4.7	10.69	1133	2
2	84.77	-3.66	9.93	1111	1
2	81.55	-6.1	9.95	2333	2.75
2	80.92	-8.79	8.24	2223	2.25
2	80.06	-9.56	6.52	2223	2.25
2	86.44	-6.39	4.5	2222	2
2	78.67	-10.04	6.83	2233	2.5
2	84.96	-7.61	6.02	2222	2
2	86.44	-7.22	5.85	1222	1.75
2	83.39	-7.38	7.89	2333	2.75
2	76.74	-4.81	18.85	4444	4
2	82.12	-5.37	14.93	3334	3.25
2	77.87	-3.43	19.18	4444	4
2	79.5	-5.61	14.56	3344	3.5
2	74.75	-4.17	18.53	4444	4
2	78.28	-5.88	13.29	3344	3.5
2	80.37	-5.66	14.12	3344	3.5
2	83.61	-7.1	7.85	2233	2.5
2	79.37	-8.74	7.36	2333	2.75
2	85.09	-7.75	6.83	2222	2
2	83.37	-9.19	6.68	2223	2.25
2	81.69	-8.17	11.41	2333	2.75
2	84.17	-8.62	5.11	2223	2.25
2	84.23	-7.19	4.65	2223	2.25
2	82.31	-7.54	11.51	3333	3
2	87.14	-6.2	8.88	1111	1
2	77.6	-3.98	18.73	4444	4
2	77.16	-4.49	17.18	3444	3.75
2	80.74	-6.44	9.39	3333	3
2	85.67	-6.99	8.72	2233	2.5
2	84.72	-8.11	5.47	2222	2
2	85.36	-6.8	9.66	2334	3
2	88.58	-4.78	6.89	1111	1
2	83.97	-8.46	7	2222	2
2	79.74	-9.43	9.29	2333	2.75
2	85.71	-7.64	7.12	2233	2.5
2	84.56	-7.85	5.67	2233	2.5
2	82.44	-6.66	8.29	1233	2.25
2	80.59	-5.96	11.26	3333	3
2	80.69	-3.79	16.02	4444	4
2	82.42	-5.43	12.52	3333	3
2	74.58	-1.97	19.09	4444	4
2	85.93	-8.75	6.98	2223	2.25
2	82.35	-7.49	11.19	2333	2.75
2	89.03	-6.44	7.04	1111	1
2	84.15	-6.82	10.13	2333	2.75
2	80.27	-6.97	10.59	2333	2.75
2	83.38	-6.33	2.99	1222	1.75
2	79.22	-7.63	11.5	3333	3
2	85.3	-7.73	7.99	2223	2.25
2	85.86	-5.39	5.93	2333	2.75
2	76.42	-5.29	13.58	3334	3.25
2	79.73	-4.73	14.4	3444	3.75
2	86.41	-6.44	8.97	2233	2.5
2	80.05	-5.35	12.83	3444	3.75
2	84.41	-8.01	8.21	2233	2.5
2	83.87	-8.03	9.44	2233	2.5
2	83.51	-7.7	8.03	2333	2.75
2	76.17	-7.81	9.73	2333	2.75
2	79.36	-10.76	6.44	2333	2.75
2	83.32	-7.12	9.34	2333	2.75
2	83.39	-7.61	10.38	2333	2.75
2	86.77	-5.9	5.94	1112	1.25
2	84.97	-8.45	7.87	2233	2.5
2	79.91	-6.14	11.02	3334	3.25
2	83.2	-6.89	9.53	2333	2.75
2	79.37	-7.63	10.88	3333	3
2	81.76	-8.05	8.87	2233	2.5
2	79.96	-9.91	10.51	2333	2.75
2	85.95	-9.02	3.45	2222	2
2	80.85	-5.87	14.32	3344	3.5
2	86.68	-6.95	5.05	2222	2
2	84.57	-7.93	7.21	2233	2.5
2	85.49	-6.67	7.06	2333	2.75
2	80.52	-7.04	6.61	2233	2.5
2	84.88	-5.96	6.69	2222	2
2	82.51	-8.35	6.72	2233	2.5
2	81.71	-6.96	11.93	3333	3
2	87.34	-6.42	5.27	1222	1.75
2	84.29	-4.21	12.92	3444	3.75
2	81.98	-9.09	9.2	2333	2.75
2	82.23	-8.84	11.1	2333	2.75
2	80.05	-8.18	11.5	3333	3
2	83.72	-6.59	10.02	2223	2.25
2	79.65	-7.49	12.4	3333	3
2	80.83	-7.93	5.74	2333	2.75
2	81.43	-7.23	11.96	3333	3
2	86.15	-6.62	6.85	2223	2.25
2	83.55	-8.47	11.34	2333	2.75
2	85.34	-6.6	10.79	1233	2.25
2	79.82	-8.58	5.42	2223	2.25
2	83.73	-5.99	10.07	2333	2.75
2	81.71	-7.64	10.24	3333	3
2	82.4	-9.21	7.92	2333	2.75
2	84.12	-5.76	11.09	1333	2.5
2	83.71	-8.01	10.22	2333	2.75
2	83.76	-7.26	6.18	2223	2.25
2	87.7	-6.49	3.31	1222	1.75
2	83.23	-7.62	8.21	3333	3
2	87.98	-5.38	4.28	1111	1
2	81.21	-8.57	9.27	2333	2.75
2	85.88	-8.38	4.45	2222	2
2	87.58	-5.75	5.86	1122	1.5
2	81.25	-7.11	9.54	3333	3
2	79.88	-8.17	12.97	3333	3
2	82.95	-5.82	11.06	2333	2.75
2	83.37	-6.44	9.03	2233	2.5
2	81.24	-6.75	10.06	3333	3
2	85.1	-6.99	8.67	3333	3
2	75.78	-5.32	15.19	3444	3.75
2	82.79	-5.05	9.19	1111	1
2	81.17	-7.57	10.31	2333	2.75
2	76	-7.02	13.5	3333	3
2	87.15	-5.13	3.87	1111	1
2	86.52	-4.28	8.86	1111	1
2	88.59	-6.4	3.61	2222	2
2	87.11	-5.91	7.96	1123	1.75
2	82.5	-5.06	5.31	1122	1.5
2	82.06	-7.89	6.11	2223	2.25
2	85.22	-6.3	9.4	1334	2.75
2	80.5	-8.1	11.14	3333	3
2	88.04	-7.56	5.47	1223	2
2	78.51	-7.72	8.83	2333	2.75
2	79.68	-8.92	7.68	3333	3
2	82	-8.69	7.55	2333	2.75
2	80.71	-7.18	12.53	3333	3
2	82.5	-5.73	9.69	2333	2.75
2	85.37	-5.86	6.73	1123	1.75
2	81.85	-8.53	11.16	2333	2.75
2	80.74	-3.73	10.81	1134	2.25
2	77.24	-7.54	12.78	3333	3
2	73.19	-7.9	12.44	3333	3
2	83.36	-9.65	5.36	2223	2.25
2	86.33	-7.95	7.26	2223	2.25
2	79.23	-6.43	14.46	3334	3.25
2	83.36	-9.75	2.08	2222	2
2	80.55	-8.28	7.61	2223	2.25
2	83.32	-7.35	6.65	2333	2.75
2	85.07	-6.23	5.44	1111	1
2	81.88	-5.75	8.65	1112	1.25
2	81.47	-8.13	7.86	3333	3
2	79.28	-7.13	10.62	3333	3
2	79.39	-7.74	10.59	3333	3
2	82.38	-9.32	9.69	2333	2.75
2	75.35	-7.33	10.63	3333	3
2	82.34	-9.45	5.8	2223	2.25
2	81.72	-7.63	7.67	2333	2.75
2	84.02	-5.37	2.75	1122	1.5
2	85.76	-7.03	7.04	1222	1.75
2	87.28	-6.46	2.44	1222	1.75
2	83.91	-6.71	11.75	3344	3.5
2	72.31	-6.67	14.89	2333	2.75
2	86.54	-7.13	3.81	2222	2
2	79.24	-6.42	12.3	3333	3
2	84.96	-6	7.51	2222	2
2	79.9	-8.54	10.81	3333	3
2	85.46	-3.58	2.99	1111	1
2	78.71	-8	9.29	3333	3
2	85.6	-6.74	6.05	1222	1.75
2	77.27	-4.86	12.85	4444	4
2	84.09	-6.12	4.85	2223	2.25
2	85.01	-5.33	9.35	1222	1.75
2	82.33	-6.05	3.77	2223	2.25
2	83.93	-7.21	3.67	2222	2
2	83.44	-6.79	6.26	1222	1.75
2	80.88	-7.02	6.59	2223	2.25
2	79.77	-7.04	8.9	2333	2.75
2	84.42	-6.87	6.99	1223	2
2	80.92	-6.28	10.35	1333	2.5
2	79.86	-2.89	11.77	4444	4
2	82.36	-9.38	3.69	2223	2.25
2	85.34	-5	5.79	1111	1
2	82.41	-5.69	10.53	1333	2.5
2	83.79	-9.05	4.3	2222	2
2	75.33	-5.31	11.62	2444	3.5
2	73.85	-5.23	13.1	3333	3
2	81.39	-8.97	8.1	2333	2.75
2	78.06	-6.28	11.17	3333	3
2	78.73	-5.85	12.15	3334	3.25
2	86.34	-7.03	5.26	2222	2
2	79.78	-5.53	12.05	3344	3.5
2	80.68	-5.56	8.51	2333	2.75
2	81.77	-3.11	12.1	1444	3.25
2	83.1	-7.14	8.27	2333	2.75
2	79.66	-4.46	13.7	4444	4
2	73.93	-8.02	12.16	3333	3
2	70.55	-3.54	17.53	4444	4
2	84.03	-6.49	9	2333	2.75
2	81.99	-7.96	5.35	2223	2.25
2	80.68	-8.27	11.63	3333	3
2	81.23	-7.51	8.59	3333	3
2	81.12	-7	9.79	3333	3
2	84.2	-7.64	8.69	2333	2.75
2	74.08	-9.3	6.05	2223	2.25
2	81.97	-6.51	6.69	1233	2.25
2	77.52	-9.8	12.99	3333	3
2	79.58	-6.5	13.89	3333	3
2	79.82	-9.8	10.45	3333	3
2	78.8	-8.99	10.04	3333	3
2	80.35	-7.06	11.72	3344	3.5
2	80.55	-8.54	6.52	2233	2.5
2	77.47	-8.77	13.36	3333	3
2	79.4	-7.53	10.76	3333	3
2	82.98	-7.42	4.91	2223	2.25
2	82.49	-7.89	6.6	2333	2.75
2	82.01	-8.62	5.62	2222	2
2	84.68	-7.16	8.1	2333	2.75
2	77.53	-3.62	10.04	3334	3.25
2	84.51	-7.45	5.53	2223	2.25
2	84.38	-8.17	2.35	2222	2
2	85.45	-6.7	3.86	2222	2
2	81.34	-8.45	5.09	2223	2.25
2	81.79	-8.52	6.94	2233	2.5
2	86.91	-6.25	2.87	1222	1.75
2	85.24	-7.2	3.07	2222	2
2	77.82	-9.93	8.63	3333	3
2	85.28	-7.15	4.25	2222	2
2	78.93	-9.79	9.02	2333	2.75
2	78.58	-6.83	10.1	3333	3
2	83.12	-7.73	5.07	1123	1.75
2	75.01	-5.91	9.92	3333	3
2	79.81	-6.11	7.8	2233	2.5
2	76.71	-5.38	11.93	2333	2.75
2	84.85	-5.88	5.08	1122	1.5
2	77.91	-9.68	8.72	3333	3
2	80.42	-9.1	9.71	3333	3
2	75.4	-6.43	13.53	3334	3.25
2	80.73	-9.01	9.98	3333	3
2	84.18	-6.43	10.89	3334	3.25
2	74.4	-9.44	4.1	2233	2.5
2	80.74	-8.69	5.83	2222	2
2	80.23	-9.37	6.41	2233	2.5
2	82.14	-6.63	8.06	1233	2.25
2	84.66	-6.63	7.08	2222	2
2	82.05	-6.39	11.94	3333	3
2	82.83	-8.32	8.82	2233	2.5
2	77.47	-8.7	7.94	2233	2.5
2	82.56	-8.32	9.31	3333	3
2	83.96	-8.72	8.63	2233	2.5
2	87.12	-5.34	3.57	1111	1
2	78.79	-6.51	11.86	3333	3
2	78.37	-8.74	9.68	3333	3
2	78.52	-9.65	10.33	3333	3
2	78.02	-9.88	12.28	3333	3
2	83.88	-7.04	6	2222	2
2	85.09	-8.22	3.65	2222	2
2	82.08	-7.82	4.27	2233	2.5
2	78.65	-8.31	11.6	3333	3
2	82.26	-7.42	6.9	2233	2.5
2	78.45	-6.51	13.95	3333	3
2	78.78	-7.38	9.14	2233	2.5
2	82	-6.5	11.59	3333	3
2	75.26	-3.99	11.8	3444	3.75
2	78.81	-6.17	9.19	3334	3.25
2	83.46	-7.17	5.33	2223	2.25
2	83.25	-4.7	5.5	1111	1
2	85.44	-6.88	6.52	2222	2
2	85.71	-7.11	6.14	1223	2
2	72.85	-7.09	12.26	3333	3
2	79.49	-8.38	9.35	2333	2.75
2	76.92	-8.18	8.79	3333	3
2	81.84	-8.53	4.65	2222	2
2	75.45	-5.83	14.1	3444	3.75
2	78.71	-8.93	7.5	2333	2.75
2	81.97	-7.88	10.94	3333	3
2	81.47	-9.45	8.06	2233	2.5
2	78.62	-4.77	11.35	3333	3
2	82.84	-9.02	6.82	2223	2.25
2	78.74	-9.48	8.89	3333	3
2	83.71	-9.68	7.04	2333	2.75
2	86.39	-5.68	7.49	1223	2
2	73.75	-9.32	10.33	3333	3
2	85.18	-6.95	6.19	2222	2
2	84.13	-7.02	6.41	1223	2
2	78.31	-8.24	10.66	3333	3
2	75.26	-6.59	13.85	3333	3
2	76.5	-7.99	11.63	3333	3
2	82.47	-6.91	6.3	1222	1.75
2	83.74	-5.78	3.22	1222	1.75
2	79.59	-10.2	8.35	2333	2.75
2	80.52	-8.2	7.32	2333	2.75
2	81.49	-5.15	9.48	1134	2.25
2	75.34	-6.28	9.38	3333	3
2	85.1	-3.82	2.27	1111	1
2	81.48	-9.29	8.28	2333	2.75
2	80.17	-8.75	7.55	2333	2.75
2	87.03	-6.96	7.03	2222	2
2	81.41	-7.64	6.85	2222	2
2	77.11	-8.89	10.91	3333	3
2	72.84	-4.58	15.74	4444	4
2	85.17	-6.28	4.61	2222	2
2	87.98	-7.96	3.48	1122	1.5
2	71.82	-8.44	14.66	3333	3
2	83.87	-5.11	7.16	1111	1
2	80.43	-4.31	8.77	1123	1.75
2	78.65	-6.09	7.82	2223	2.25
2	77.43	-10.21	7.9	2333	2.75
2	89.78	-6.23	3.55	1123	1.75
2	83.48	-7.04	6.72	2223	2.25
2	82.86	-7.63	9.35	3333	3
2	72.59	-5.73	14.15	3344	3.5
2	85.78	-5.67	4.67	1222	1.75
2	80.97	-6.98	10.17	2333	2.75
2	78.83	-8.16	8.07	3333	3
2	82.43	-8.08	9.97	2233	2.5
2	75.67	-7.46	10.36	2333	2.75
2	81.41	-6.13	11.79	3333	3
2	69.81	-7.83	13.46	3333	3
2	75.72	-9.46	11.56	3333	3
2	76.83	-8.79	10.53	3333	3
2	75.52	-9.27	9.4	3333	3
2	77.23	-7.15	11.31	3333	3
2	76.05	-4.78	13.99	3444	3.75
2	78.21	-3.41	11.81	4444	4
2	84.37	-6.05	7.34	1122	1.5
2	80.63	-10.6	4.27	2223	2.25
2	81.75	-6.32	4.76	1122	1.5
2	83.1	-8.03	7.08	2223	2.25
2	80.96	-6.66	13.5	3334	3.25
2	84.13	-5.91	4.72	2222	2
2	81.14	-7.85	5.39	2222	2
3	87.54	-6.4	8.37	1333	2.5
3	85.64	-6.42	8.57	2233	2.5
3	86.46	-7.05	4.58	2223	2.25
3	77.57	-6.32	12.84	3333	3
3	86.77	-6.25	7.04	1222	1.75
3	81.86	-8.22	6.56	2222	2
3	89.75	-4.9	5.91	1222	1.75
3	85.79	-5.32	7.83	1113	1.5
3	85.25	-7.25	8.9	2223	2.25
3	80.13	-5.74	14.39	3333	3
3	84.23	-10.24	6.65	2222	2
3	82.82	-8.69	9.87	3333	3
3	86.48	-7.79	6.86	2223	2.25
3	87.22	-7.59	6.68	2333	2.75
3	82.27	-6.25	10.56	3333	3
3	78.27	-11.31	9.68	2233	2.5
3	83.1	-8.78	8.51	2223	2.25
3	84.3	-7.92	10.63	2333	2.75
3	76.91	-8.8	12.14	3333	3
3	75.54	-5.41	16.58	3334	3.25
3	88.75	-5.31	9.22	1123	1.75
3	82.58	-7.41	8.82	2233	2.5
3	86.4	-4.67	10.02	1111	1
3	85.84	-7.94	4.7	2222	2
3	80.42	-6.62	12.74	2223	2.25
3	87.83	-5.1	5.69	1122	1.5
3	80.57	-6.09	12.35	3333	3
3	82.48	-6.86	11.3	3333	3
3	79.53	-7.59	9.95	2333	2.75
3	84.8	-9.17	6.88	2333	2.75
3	80.36	-6.18	12.73	2333	2.75
3	81.74	-5.65	13.4	3333	3
3	86.56	-6.71	8.09	2223	2.25
3	81.71	-6.87	8.05	2233	2.5
3	80.96	-8.85	8.03	2222	2
3	88.4	-6.24	5.41	1122	1.5
3	78.5	-5.29	16.31	3344	3.5
3	72.85	-4.7	18.83	3444	3.75
3	72.39	-3.07	17.86	3444	3.75
3	80.71	-7.16	10.13	2233	2.5
3	84.52	-7.13	9.88	2333	2.75
3	88.54	-5.08	6.24	2233	2.5
3	82.08	-6.69	8.01	2233	2.5
3	80.7	-6.39	7.65	2233	2.5
3	80.67	-7.1	15.58	3333	3
3	80.34	-7.19	4.92	2233	2.5
3	77.9	-7.06	11.36	3333	3
3	84.46	-6.09	8.94	1133	2
3	79.64	-8.17	9.88	2333	2.75
3	82.55	-5.92	11.22	3333	3
3	84.77	-7.02	11.64	2223	2.25
3	78.3	-6.96	12.34	3333	3
3	82.3	-6.46	12.22	3333	3
3	82.93	-8.08	9.62	2333	2.75
3	76.04	-4.38	16.72	4444	4
3	88.45	-7.23	4.81	2222	2
3	84.11	-5.96	11.5	3333	3
3	78.79	-6.35	13.44	3333	3
3	78.67	-6.66	15.27	3333	3
3	83.46	-4.44	13.81	4444	4
3	89.07	-6.45	7.55	2223	2.25
3	79.83	-8.12	9.24	3333	3
3	80.78	-7.77	10.39	3333	3
3	79.09	-6	14.09	3334	3.25
3	76.62	-6.93	11.5	3333	3
3	84.7	-2.78	14.16	4444	4
3	74.16	-6.72	4.27	2223	2.25
3	83.63	-6.86	10.01	3333	3
3	82.23	-7.32	11.37	3333	3
3	86.23	-7.38	7.66	2223	2.25
3	82.46	-5.96	9.62	2333	2.75
3	88.97	-7.49	6.09	2233	2.5
3	76.58	-9.71	11.44	3333	3
3	86.31	-6.43	4.31	2222	2
3	85.45	-6.79	7.86	2233	2.5
3	86.87	-7.54	7.64	1223	2
3	84.98	-5.22	11.38	1333	2.5
3	74.87	-4.72	17.85	3334	3.25
3	87.41	-4.79	8.86	1112	1.25
3	71.76	-0.79	22.49	4444	4
3	78.65	-9.23	10.29	2333	2.75
3	85.89	-5.15	8.5	1112	1.25
3	86.8	-7.84	6.72	2222	2
3	86.27	-5.73	9.22	1111	1
3	85.33	-7.2	8.16	2223	2.25
3	85.6	-7.75	5.7	2222	2
3	77.98	-9.75	9.16	2333	2.75
3	87.59	-6.68	3.97	1222	1.75
3	86.91	-7.54	6.32	1222	1.75
3	82.48	-8.93	9.18	2223	2.25
3	84.87	-7.11	8.57	2222	2
3	80.01	-7.01	13.79	3333	3
3	80.2	-6.08	14.38	3333	3
3	85.44	-5.95	10.09	1223	2
3	84.28	-3.69	11.77	1114	1.75
3	82.95	-6.6	10	2233	2.5
3	77.15	-5.35	18.08	3334	3.25
3	79.67	-4.86	4.63	2223	2.25
3	86.21	-7.96	7.38	2223	2.25
3	82.27	-6.27	11.45	3334	3.25
3	83.48	-7.54	11.26	2223	2.25
3	82.14	-9.02	9.46	2233	2.5
3	85.41	-6.63	7.45	2233	2.5
3	75.72	-7.99	14.52	3333	3
3	82.74	-7.9	6.72	2223	2.25
3	80.63	-6.36	11.8	3333	3
3	76.71	-7.22	13.61	3333	3
3	85.18	-10.17	2.88	2222	2
3	84.55	-6.64	10.53	1333	2.5
3	85.66	-6.68	6.4	2223	2.25
3	80.21	-6.53	12.77	3333	3
3	77.59	-8.06	14.13	3333	3
3	84.51	-6.97	11	3333	3
3	88.01	-5.69	5.25	1122	1.5
3	83.09	-7.61	12.1	3333	3
3	84.89	-7.89	6.78	2222	2
3	78.05	-7.14	13.35	3333	3
3	83.89	-5.21	12.17	3334	3.25
3	74.84	-3.78	16.35	4444	4
3	86.18	-6.16	5.91	2233	2.5
3	86.95	-6.28	5.98	2233	2.5
3	72.93	-5.41	16.83	3334	3.25
3	82.37	-6.05	7.85	2233	2.5
3	82.14	-8.84	9.98	2233	2.5
3	85.85	-6.35	9.54	1233	2.25
3	87.18	-7.46	4.75	2222	2
3	83.66	-6.79	6.88	2233	2.5
3	87.4	-7.58	5.5	2222	2
3	83.73	-8.26	10.93	2333	2.75
3	78.95	-8.58	11.91	2333	2.75
3	83.85	-9.59	10.08	2333	2.75
3	77.96	-6.66	14.44	3333	3
3	79.38	-8.09	12.79	2333	2.75
3	80.9	-6.98	7.37	2233	2.5
3	83.35	-6.26	14.24	3334	3.25
3	79.56	-6.67	15.34	3333	3
3	74.73	-7.44	15.03	3333	3
3	84.27	-8.2	9.62	2233	2.5
3	76.68	-2.09	19.4	4444	4
3	81.13	-5.8	15.96	3333	3
3	82.93	-4.97	16.75	3333	3
3	76.08	-4.07	17.38	4444	4
3	83.51	-5.73	11.24	2223	2.25
3	75.82	-2.89	19.04	3334	3.25
3	91.11	-5.65	2.55	1222	1.75
3	80.65	-8.26	8.36	2333	2.75
3	87.08	-5.88	8.19	1222	1.75
3	85.41	-5.2	10.49	1333	2.5
3	84.59	-7.15	6.15	2223	2.25
3	78.04	-3.2	16.46	4444	4
3	81.99	-5.93	13.97	3333	3
3	88.64	-4.25	10.38	1111	1
3	83.51	-7.7	10.44	3333	3
3	80.56	-7.28	12.87	3333	3
3	83.02	-6.67	11.44	3333	3
3	87.38	-7.03	8.91	1333	2.5
3	75.73	-8.07	16.21	3334	3.25
3	77.41	-6.14	13.26	3334	3.25
3	84.84	-5.71	7.69	2333	2.75
3	85.33	-5.97	6.24	2223	2.25
3	89.84	-3.94	1.33	1111	1
3	85.33	-6.38	11.3	1233	2.25
3	75.15	-7.6	15.82	3333	3
3	86.17	-5.57	7.78	1223	2
3	80.86	-4.77	12.91	3333	3
3	80.3	-5.69	13.45	3333	3
3	81.5	-3.82	15.56	3344	3.5
3	81.99	-5.97	7.32	1112	1.25
3	81.67	-6.98	11.26	3333	3
3	77.82	-4.11	16.12	3333	3
3	79.87	-7.41	11.72	2333	2.75
3	82.28	-8.09	8.97	2223	2.25
3	81.3	-3.77	17.91	4444	4
3	84.85	-8.31	9.08	2333	2.75
3	80	-8.42	11.43	3333	3
3	82.86	-7.34	7.09	2223	2.25
3	75.72	-8.77	12.84	3333	3
3	85.36	-7.33	8.37	2223	2.25
3	79.8	-7.81	13.48	2333	2.75
3	73.66	-3.79	21.13	3444	3.75
3	84.64	-5.97	11.39	2333	2.75
3	87.14	-5.68	8.25	2233	2.5
3	90.87	-5.63	1.09	2223	2.25
3	88.04	-6.55	3.93	2223	2.25
3	82.49	-7.74	8.57	2233	2.5
3	78.7	-7.48	13.92	2333	2.75
3	84.89	-4.84	13.43	2334	3
3	85.26	-8.66	5.08	2223	2.25
3	83.74	-4.2	14.25	3344	3.5
3	81.36	-8.83	8.22	2333	2.75
3	87.68	-5.44	9.47	1233	2.25
3	88.49	-3.26	10.7	1111	1
3	85.46	-5.27	7.58	1111	1
3	82.36	-7.06	8.89	2233	2.5
3	80.89	-8.96	9.19	2223	2.25
3	85.2	-3.81	11.8	1111	1
3	79.01	-9.24	8.29	3333	3
3	86.49	-5.58	5	1111	1
3	89.26	-5.54	8	1112	1.25
3	88.86	-5.36	8.18	1112	1.25
3	88.21	-5.25	7.14	1112	1.25
3	74.59	-11.07	11.59	3333	3
3	79.39	-8.53	11.56	3333	3
3	81	-7.35	12.62	3333	3
3	83.87	-5.51	6.69	2333	2.75
3	78.87	-7.76	12.96	3333	3
3	78.06	-5.79	14.29	3333	3
3	82.53	-7.79	8.31	2333	2.75
3	88.15	-5.75	4.5	1122	1.5
3	81.37	-6.78	12.24	3333	3
3	79.9	-7.94	11.2	3333	3
3	80.09	-5.9	11.67	3333	3
3	79.77	-6.68	12.2	3333	3
3	86.46	-6.95	5.9	2222	2
3	72.9	-1.17	23.43	4444	4
3	85.87	-7.61	4.28	2222	2
3	85.47	-6.25	9.46	3333	3
3	84.85	-7.88	7.9	2333	2.75
3	89.67	-5.07	6.16	1111	1
3	87.51	-6.68	6.69	2222	2
3	85.52	-6.41	6.04	2222	2
3	80.76	-4.71	15.62	3333	3
3	81.2	-6.09	12.2	3333	3
3	79.78	-7.76	11.97	3333	3
3	81.28	-6.57	13.29	3333	3
3	81.05	-4.97	8.01	1333	2.5
3	80.08	-7.7	10.1	3333	3
3	81.6	-5.81	13.62	3333	3
3	87.67	-5.7	9.27	1133	2
3	80.54	-5.57	14.62	3333	3
3	81.56	-8.05	8.27	2233	2.5
3	87.42	-5.73	8.4	1233	2.25
3	86.83	-6.66	7.83	2233	2.5
3	82.66	-8.65	7.53	2233	2.5
3	82.27	-7.37	10.63	2333	2.75
3	84.42	-7.33	7.7	2233	2.5
3	77.7	-7.78	1.98	2223	2.25
3	84.1	-6.11	11.31	3334	3.25
3	87.76	-5.53	8.13	1123	1.75
3	84.9	-3.74	9.89	1134	2.25
3	80.15	-5.34	13.43	3334	3.25
3	87.29	-7.4	4.75	2222	2
3	83.22	-6.52	5.85	2233	2.5
3	84.46	-6.45	10.2	3333	3
3	82.78	-9.34	5.45	2222	2
3	85.81	-6.95	7.21	1233	2.25
3	76.71	-3.39	18.98	4444	4
3	80.12	-7.22	11.34	3333	3
3	85.4	-7.99	8.61	2233	2.5
3	68.32	-3.62	19.14	4444	4
3	81.34	-9.17	8.63	2333	2.75
3	85.76	-6.3	6.04	2222	2
3	82.54	-7.76	10.28	3333	3
3	88.32	-4.15	8.94	1111	1
3	75.03	-6.55	15.2	3333	3
3	78.23	-2.26	19.33	4444	4
3	90.27	-6.44	4.27	1122	1.5
3	83.69	-3.81	9.6	1334	2.75
3	82.23	-9.32	8.19	2233	2.5
3	84.76	-6.57	11.4	1233	2.25
3	78.96	-5.94	17.17	3333	3
3	83.05	-5.68	10.44	3333	3
3	84.2	-6.54	6.41	2223	2.25
3	88.2	-6.79	8.65	1112	1.25
3	81.3	-9.04	10.25	3333	3
3	81.06	-6.87	14.54	3333	3
3	87.33	-7.94	6.55	2222	2
3	83.99	-6.87	8.37	2223	2.25
3	86.39	-6.33	10.65	1233	2.25
3	72.77	-6.98	15.21	3333	3
3	88.85	-5.14	9.18	1113	1.5
3	79.95	-5.75	14.53	3334	3.25
3	82.27	-8.26	6.29	2222	2
3	88.57	-5.28	8.14	1113	1.5
3	82.45	-5.45	12.06	3334	3.25
3	80.53	-8.67	8.76	2223	2.25
3	90.97	-5.32	6.75	1111	1
3	83.3	-6.71	7.19	2222	2
3	79.33	-7.91	11.51	3333	3
3	87.79	-3.54	8.79	1111	1
3	82.07	-4.57	14.26	3334	3.25
3	86.39	-6.9	9.72	3333	3
3	74.76	-3.76	18.23	3344	3.5
3	81.43	-6.49	8.25	2223	2.25
3	82.91	-6.49	13.08	3333	3
3	85.81	-5.07	4.74	2222	2
3	76.59	-8.11	14.48	3333	3
3	73.67	-9.15	10.94	3333	3
3	86.75	-3.13	10.08	1111	1
3	83.17	-3.04	15.81	3444	3.75
3	85.08	-6.96	7.77	2223	2.25
3	79.32	-5.34	13	3333	3
3	82.16	-6.64	10.31	2233	2.5
3	81.45	-3.12	14.43	3344	3.5
3	85.12	-7.19	7.56	2223	2.25
3	79.9	-5.48	14.62	3334	3.25
3	83.79	-8.02	7.91	2233	2.5
3	80.79	-5.56	14.87	3334	3.25
3	86.77	-5.9	8.08	1233	2.25
3	83.04	-3.65	13.45	1333	2.5
3	87.48	-5.95	7.1	2333	2.75
3	72.82	-2.51	21.34	3444	3.75
3	86.61	-6.23	2.16	1122	1.5
3	87.4	-3.42	5.74	1111	1
3	83.16	-8.95	6.98	2233	2.5
3	86.14	-6.54	8.33	1233	2.25
3	87.53	-7.97	5.41	2222	2
3	81.41	-4.82	12.23	3333	3
3	81.23	-6.31	11.41	3333	3
3	81.67	-6.02	12.85	3333	3
3	86.52	-7.71	2.45	2222	2
3	85.86	-7.58	6.7	2223	2.25
3	84.26	-8.15	9.79	2233	2.5
3	85.9	-6.4	7.14	1123	1.75
3	75.73	-7.06	11.42	3333	3
3	85.57	-4.15	10.13	1111	1
3	82.6	-1.9	13.5	4444	4
3	86.2	-6.36	5.41	2223	2.25
3	73.37	-6.26	12.49	3333	3
3	86.55	-6.74	8.45	1233	2.25
3	75.05	-5.48	17.23	3333	3
3	80.75	-7.38	13.24	3333	3
3	87.62	-5.12	7.31	1112	1.25
3	82.39	-8.44	9.86	2233	2.5
3	86.02	-7.67	6.91	2233	2.5
3	80.38	-4.95	14.16	3334	3.25
3	84.3	-7.46	8.98	2223	2.25
3	88.38	-4.91	8.28	1233	2.25
3	85.63	-7.8	8.09	2223	2.25
3	83.49	-6.48	9.15	2333	2.75
3	85.61	-7.53	1.99	1222	1.75
3	86.76	-5.76	4.37	2222	2
3	84.09	-6.4	8.87	2233	2.5
3	79.62	-7.59	5.86	2233	2.5
3	77.77	-4.31	17.49	3444	3.75
3	74.99	-6.73	14.18	3333	3
3	85.46	-5.68	10.76	2222	2
3	80.71	-4.05	12.85	3344	3.5
3	80	-7.66	4.04	2223	2.25
3	82.05	-7.58	11.63	3333	3
3	80.01	-4.61	16.01	3344	3.5
3	82.6	-6.73	11.03	2333	2.75
3	86.08	-7.66	7.02	2223	2.25
3	82.07	-5.99	12.53	3333	3
3	67.6	-3.48	20.11	4444	4
3	80.83	-5.9	14.11	3333	3
3	86.93	-6.38	5.73	2222	2
3	84.7	-6.17	8.16	2233	2.5
3	82.85	-4.77	14.31	3333	3
3	84.01	-7.27	9.29	2233	2.5
3	73.26	-3.6	17.39	3344	3.5
3	86.64	-7	7.36	2233	2.5
3	84.99	-5.08	11.72	1134	2.25
3	84.91	-7.44	6.43	2223	2.25
3	85.97	-8.35	3.66	2222	2
3	85.77	-5.32	10.62	1333	2.5
3	81.78	-6.24	12.93	3333	3
3	84.29	-7.78	6.59	2222	2
3	79.9	-3.62	14.88	3444	3.75
3	77.47	-5.93	9.99	2333	2.75
3	85.03	-7.81	6.94	2233	2.5
3	79.58	-6.59	15.19	3333	3
3	86.8	-7.33	6.05	2223	2.25
3	89.05	-6.12	6.83	1223	2
3	78.08	-3.27	17.97	3444	3.75
3	79.12	-5.05	15.34	3333	3
3	81.57	-6.55	11.41	2233	2.5
3	83.73	-5.02	13.12	3333	3
3	86.43	-7.05	7.84	2233	2.5
3	81.5	-5.69	14.06	3333	3
3	86.47	-7.72	6.92	2222	2
3	80.11	-4.37	12.6	3334	3.25
3	82.29	-6.18	10.11	2333	2.75
3	87.98	-6.56	3.29	1222	1.75
3	80.55	-6.95	10.98	2333	2.75
3	85.17	-4.61	6.71	1112	1.25
3	88.96	-4.66	7.96	1111	1
3	85.94	-6.19	10.61	1333	2.5
3	82.73	-9.52	4.75	2222	2
3	87.1	-5.98	5.8	1222	1.75
3	80.53	-4.4	12.85	3333	3
3	77.49	-5.92	13.69	3333	3
3	87.06	-6.26	7.09	1122	1.5
3	78.2	-5.72	13	3333	3
3	71.78	-3.3	19.4	4444	4
3	78.34	-4.4	10.07	3333	3
3	88.95	-6.71	5.27	2223	2.25
3	88.79	-4.89	6.12	1222	1.75
3	79.06	-7.14	11.78	3333	3
3	92.39	-3.35	1.76	1111	1
3	86.55	-6.71	5.48	2223	2.25
3	88.41	-4.8	6.5	1112	1.25
3	81.44	-8.69	8.15	2233	2.5
3	85.8	-7.69	5.58	2223	2.25
3	80.44	-4.66	13.56	3334	3.25
3	79.5	-5.37	12.09	3333	3
3	81.81	-8.16	7.89	2223	2.25
3	86.78	-5.94	3.89	1223	2
4	91.43	-5.52	3.13	1112	1.25
4	85.98	-9.08	6.59	2223	2.25
4	82.77	-8.46	10.15	2333	2.75
4	82.05	-8.49	8.16	2333	2.75
4	86.61	-7.51	9.49	2333	2.75
4	75.07	-3.08	15.12	4444	4
4	72.15	-2.64	18.59	4444	4
4	75.37	-4.3	17.14	3444	3.75
4	83.7	-7.71	5.87	2233	2.5
4	78.8	-7.85	11.24	2233	2.5
4	84.13	-7.1	4.96	2222	2
4	82.85	-10.02	2.61	2223	2.25
4	86.58	-6.14	8.09	1233	2.25
4	79.04	-8.88	9.51	2333	2.75
4	87.07	-6.75	6.72	2233	2.5
4	84.6	-8.76	5.64	2223	2.25
4	79.38	-9.59	10.97	2333	2.75
4	83.92	-7.9	6.26	1222	1.75
4	80.64	-5.44	12.04	3344	3.5
4	78.33	-5.54	12.29	2333	2.75
4	82.05	-9.04	8.08	2333	2.75
4	83.96	-7.36	5.13	2223	2.25
4	85.21	-4.65	7.87	1122	1.5
4	84.22	-7.9	9.55	2333	2.75
4	82.18	-7.7	6.01	2223	2.25
4	81.93	-9.65	7.93	2223	2.25
4	75.94	-6.37	13.8	2233	2.5
4	80.76	-7.71	5.43	2223	2.25
4	72.63	-7.4	5.44	2233	2.5
4	87.17	-6.24	7.7	1112	1.25
4	84.49	-9.26	6.88	2223	2.25
4	84.24	-7.04	8.39	2333	2.75
4	85.12	-6.25	6.31	2223	2.25
4	83.63	-7.44	8.42	2333	2.75
4	80.14	-6.56	13.08	3333	3
4	83.31	-6.91	9.93	2333	2.75
4	75.68	-8.7	12.51	3333	3
4	89.19	-5.29	5.59	1111	1
4	85.02	-9.14	8.27	2333	2.75
4	79.46	-8.1	9.33	2333	2.75
4	78.12	-7.19	13.94	3333	3
4	88.49	-5.34	9.29	1111	1
4	79.79	-10.67	9.48	2333	2.75
4	82.88	-8.06	7.86	2333	2.75
4	88.35	-5.27	5.34	1122	1.5
4	81.1	-4.65	14.33	2333	2.75
4	75.83	-8.1	13.42	3333	3
4	74.02	-8.24	8.54	2233	2.5
4	81.71	-6.59	14.01	3333	3
4	84.16	-6.95	10.16	1333	2.5
4	80.14	-6.11	5.35	2233	2.5
4	85.9	-6.97	10.57	2333	2.75
4	81.21	-6.11	13.39	2333	2.75
4	79.15	-6.53	10.61	2333	2.75
4	84.72	-7.14	7.55	2333	2.75
4	83.51	-6.67	11.52	3333	3
4	77.97	-3.5	8.8	2333	2.75
4	85.75	-6.8	6.89	2223	2.25
4	81.43	-7.82	8.97	2333	2.75
4	82.77	-6.7	10.13	3333	3
4	87.28	-7.98	5.89	2223	2.25
4	79.85	-4.99	12.41	3333	3
4	80.18	-7.21	13.45	3333	3
4	85.38	-6.53	9.89	2333	2.75
4	84.37	-4.62	11.8	2333	2.75
4	82.23	-6.61	10.03	2333	2.75
4	86.4	-9.61	7.06	2223	2.25
4	82.64	-5.46	15.62	4444	4
4	70.36	-2.17	20.63	4444	4
4	76.15	-6.03	17.85	3333	3
4	78.9	-6	15	3344	3.5
4	78.37	-7.28	15.66	3334	3.25
4	84.11	-8.88	10.97	1333	2.5
4	69.61	-6.39	20.93	3334	3.25
4	80.76	-7.9	11.34	3333	3
4	88.13	-6.09	3.79	2222	2
4	83.26	-6.42	11.66	2233	2.5
4	81.82	-7.6	9.74	2333	2.75
4	83.74	-7.04	8.77	2333	2.75
4	81.53	-8.43	5.76	2233	2.5
4	81.8	-3.94	13.88	4444	4
4	85.1	-6.32	8.85	3333	3
4	86.65	-5.98	9.38	2333	2.75
4	85.88	-7.88	4.44	2223	2.25
4	78.97	-8.59	8.7	2233	2.5
4	82.28	-9.17	6.93	2333	2.75
4	86.02	-6.49	8.85	2333	2.75
4	83.3	-7.16	7.36	2233	2.5
4	88.46	-5.73	3.81	1222	1.75
4	80.5	-6.73	11.59	2333	2.75
4	81.06	-5.86	12.66	3333	3
4	81.62	-8.98	4.41	2222	2
4	79.67	-10.49	1.74	2222	2
4	78.63	-8.93	10.61	3333	3
4	74.86	-7.72	13.98	3333	3
4	84.34	-8.84	10.39	2333	2.75
4	84.31	-7.29	11.42	2333	2.75
4	79.99	-8.03	11.26	2333	2.75
4	79.18	-8.29	12.86	3333	3
4	84.56	-8.46	8.92	2333	2.75
4	82.61	-9.67	5.4	2233	2.5
4	87.41	-6.1	7.77	1122	1.5
4	87.53	-5.64	5.33	1222	1.75
4	83.66	-6.15	10.89	2333	2.75
4	85.79	-8.97	5.57	2223	2.25
4	86.84	-6.73	6.23	1222	1.75
4	82.47	-5.97	8.88	2233	2.5
4	86.82	-6.84	8.63	2223	2.25
4	88.25	-7.13	5.33	1222	1.75
4	81.95	-8.05	10.17	2333	2.75
4	84.38	-7.34	7.33	2233	2.5
4	79.98	-6.53	12.87	3333	3
4	85.38	-8.92	6.45	2223	2.25
4	88.57	-7.23	4.45	2222	2
4	87	-5.73	6.85	2223	2.25
4	81.38	-8.16	9.49	2333	2.75
4	72.82	-8.96	14.92	3333	3
4	84.8	-8.16	7.55	2233	2.5
4	86.02	-7.87	6.67	2223	2.25
4	83.27	-7.53	5.38	2222	2
4	83.16	-8.02	6.06	2333	2.75
4	86.1	-6.25	9.17	2333	2.75
4	81.85	-9.74	9.25	2233	2.5
4	82.26	-9.21	9.08	2333	2.75
4	84.26	-9.3	4.38	2333	2.75
4	85.18	-7.15	3.59	2233	2.5
4	84.12	-6.79	10.21	2333	2.75
4	77.82	-3.07	17.84	4444	4
4	88.5	-6.04	4.81	2222	2
4	81.49	-7	13.47	3334	3.25
4	75.36	-8.39	10.2	2333	2.75
4	80.3	-8.84	11.34	2333	2.75
4	88.05	-6.85	3.49	1222	1.75
4	86.33	-5.63	4.52	1111	1
4	88.98	-6.97	4.56	1122	1.5
4	80.41	-5.77	13.73	3344	3.5
4	90.93	-4.59	3.79	1111	1
4	82.14	-10.87	3.06	2222	2
4	84.5	-8.25	7.18	2233	2.5
4	83.28	-8.45	6.84	1122	1.5
4	80.35	-10.81	1.82	2222	2
4	82.22	-9.46	7.8	2223	2.25
4	86.79	-6.97	5.92	2223	2.25
4	81.8	-8.17	9.97	2333	2.75
4	83.13	-6.99	8.8	1333	2.5
4	84.98	-7.72	7.41	2222	2
4	83.57	-7.57	7.23	2333	2.75
4	85.33	-6.9	5.5	2222	2
4	84.78	-8.89	5.82	2223	2.25
4	84.13	-9.12	3.97	2223	2.25
4	82.47	-7.23	8.01	2233	2.5
4	80.93	-5.62	8.79	2223	2.25
4	89.27	-5.35	3.57	2333	2.75
4	84.2	-8.39	6.2	2222	2
4	85.69	-6.99	6.16	2222	2
4	85.24	-7.6	8.48	2233	2.5
4	77.71	-10.76	5.69	2223	2.25
4	80.01	-6.84	6.47	1123	1.75
4	79.79	-6.4	7.91	2233	2.5
4	82.62	-6.78	9.67	2233	2.5
4	85.84	-8.97	7.51	2233	2.5
4	84.65	-7.64	7.48	2223	2.25
4	81.56	-6.82	7.26	2234	2.75
4	84.13	-7.19	8.56	2223	2.25
4	74.12	-8.44	13.44	3333	3
4	82.27	-7.8	11.44	2333	2.75
4	82.73	-4.91	14.85	1333	2.5
4	74.33	-4.03	18.53	3344	3.5
4	80.69	-6.09	12.52	3333	3
4	81.01	-9.02	5.53	2233	2.5
4	85.6	-8.49	7.54	2233	2.5
4	85.24	-7.73	7.88	2223	2.25
4	88.41	-5.91	7.36	1223	2
4	78.77	-8.92	11.77	3333	3
4	80.53	-5.83	12	3333	3
4	76.45	-3.82	17.3	3444	3.75
4	82.55	-6.48	12.37	3333	3
4	79.35	-10.12	7.91	2233	2.5
4	86.33	-8.51	5.18	2222	2
4	85.53	-5.67	5.71	1111	1
4	85.55	-8.48	7.6	1123	1.75
4	82.24	-8.31	10.69	3333	3
4	87.23	-6.59	6.12	1122	1.5
4	79.77	-10.09	9.94	2223	2.25
4	82.53	-9.1	8.2	2223	2.25
4	85.24	-7.04	7.94	2233	2.5
4	81.25	-6.82	11.99	3333	3
4	84.08	-8	8.18	2233	2.5
4	81.11	-7.34	10.15	2333	2.75
4	86.4	-7.04	8.75	2233	2.5
4	77.9	-7.07	12.32	3333	3
4	85.6	-7.69	5.29	2222	2
4	79.57	-3.4	14.34	1144	2.5
4	83.77	-9.99	8.15	2333	2.75
4	79.81	-9.08	11.69	3333	3
4	83.92	-7.45	9.06	3333	3
4	73.92	-8.28	15.26	3333	3
4	78.31	-8.03	12.77	3333	3
4	78.92	-8.96	11.03	2333	2.75
4	80.48	-6.04	14.82	3333	3
4	79.19	-7.22	15.67	3333	3
4	80.41	-4.29	18.36	3344	3.5
4	80.58	-6.83	13.05	3333	3
4	84.32	-8.23	9.33	2333	2.75
4	88.85	-6.62	5.15	2222	2
4	86.95	-6.8	4.91	2222	2
4	84.42	-6.74	11.45	1133	2
4	75.67	-8.31	11.7	2333	2.75
4	83.86	-7.2	8.58	2333	2.75
4	83.54	-5.46	6.67	1112	1.25
4	83.76	-5.83	9.53	1223	2
4	88.45	-7	5.33	2222	2
4	88.33	-6.63	3.96	2222	2
4	78.14	-9	8.01	2233	2.5
4	79.4	-7.3	11.62	3333	3
4	82.51	-6.36	8.48	2333	2.75
4	83.5	-7.25	13.24	3333	3
4	80.77	-7.06	6.21	2223	2.25
4	70.36	-4.78	20.24	3334	3.25
4	77.16	-5.35	13.55	1333	2.5
4	87.73	-4.75	10.09	1111	1
4	70.75	-3.81	15.73	3334	3.25
4	86.48	-7.01	7.32	2222	2
4	78.23	-8.55	9.54	2233	2.5
4	80.37	-4.86	16.95	3333	3
4	78.75	-7.49	12.06	1333	2.5
4	80.8	-4.52	15.88	3333	3
4	86.54	-5.93	5.67	1122	1.5
4	83.99	-4.92	11.04	1113	1.5
4	86.07	-7.3	9.06	1333	2.5
4	78.61	-5.57	15.6	3333	3
4	75.12	-7.5	13.15	3333	3
4	81.78	-6.2	9.69	1333	2.5
4	76.16	-6.41	16.14	3333	3
4	81.54	-8.65	7.42	2233	2.5
4	80.82	-9.93	10.65	3333	3
4	76.04	-9.51	10.54	2333	2.75
4	82.87	-7.26	7.56	2223	2.25
4	81.72	-5.42	9.37	3333	3
4	84.75	-6.21	7.45	2223	2.25
4	84.95	-7.14	6.2	2222	2
4	82.04	-5.6	10.07	2333	2.75
4	82.52	-7.33	4.95	2223	2.25
4	82.85	-5.82	11.18	2333	2.75
4	86.56	-8.92	6.51	2223	2.25
4	88.66	-4.99	8.72	1111	1
4	84.75	-4.04	15.45	1134	2.25
4	83.19	-8.59	9.04	2233	2.5
4	83.89	-8.94	7.96	2333	2.75
4	84.45	-8.08	6.28	2223	2.25
4	86.46	-6.82	7.57	2233	2.5
4	80.16	-3.83	15.87	1444	3.25
4	80.72	-8.78	11.77	2333	2.75
4	86.25	-7.37	6.78	2223	2.25
4	85.94	-7.22	9.04	2333	2.75
4	85.79	-9.2	6.01	2222	2
4	79.96	-7.14	13.02	3333	3
4	81.74	-7.61	6.09	2233	2.5
4	77.23	-7.73	10.72	2233	2.5
4	75.13	-9.62	8.44	2233	2.5
4	87.2	-5.9	4.33	2222	2
4	82.37	-8.49	8.98	2233	2.5
4	82.83	-6.44	8.03	2234	2.75
4	86.95	-7.24	5.55	2222	2
4	82.72	-8.45	7.45	2233	2.5
4	83.89	-6.61	9.62	2333	2.75
4	81.64	-5.49	12.82	1333	2.5
4	86.42	-6.61	9.42	2333	2.75
4	85.52	-4.54	11.06	1113	1.5
4	79.37	-10.3	10.5	3333	3
4	83.61	-6.31	13.15	1333	2.5
4	89.17	-6.77	5.77	2222	2
4	74.36	-7.43	12.59	2333	2.75
4	78.29	-4.96	16.66	3333	3
4	83.7	-6.54	10.31	2333	2.75
4	79.55	-7.29	8.88	2333	2.75
4	84.98	-7.31	5.71	2222	2
4	75.89	-4.28	16.92	4444	4
4	78.38	-4.66	13.3	3333	3
4	82.15	-6.82	10.41	2333	2.75
4	77.28	-7.13	13.2	3333	3
4	76.77	-7.06	14.5	3333	3
4	83.77	-7.19	10.77	1333	2.5
4	86.98	-8.52	5.44	2222	2
4	79.46	-8.32	7.41	2233	2.5
4	82.05	-7.06	8.25	2333	2.75
4	78.3	-8.43	10.35	2333	2.75
4	83.56	-6.85	6.76	2233	2.5
4	84.35	-5.87	5.02	2222	2
4	77.71	-7.56	5.45	2233	2.5
4	82.46	-7.94	7.92	2333	2.75
4	80.98	-6.66	5.79	2233	2.5
4	83.04	-6.66	8.2	2233	2.5
4	73.05	-5.63	16.16	3334	3.25
4	78.59	-7.09	12.22	2333	2.75
4	85.79	-7.45	7.75	2333	2.75
4	72.62	-3.39	20.15	4444	4
4	78.78	-8.15	12.55	3333	3
4	79.14	-7.17	4.96	2233	2.5
4	75.38	-3.13	20.86	4444	4
4	70.48	-7.89	16.32	3333	3
4	79.27	-5.85	16.38	3333	3
4	81.29	-9.16	8.32	2233	2.5
4	82.25	-7.23	10.58	2333	2.75
4	81.44	-6.16	9.5	2233	2.5
4	79.57	-6.52	11.75	3333	3
4	79.66	-7.89	12.33	3333	3
4	79.61	-6.54	14.35	3333	3
4	82.31	-9.38	6.69	2222	2
4	85.59	-7.66	5.46	2222	2
4	81.77	-6.39	11.14	3333	3
4	82.21	-6.87	6.14	2233	2.5
4	80.28	-8.1	11.76	3333	3
4	83.73	-8.58	6.69	2233	2.5
4	79.06	-7.15	11.66	2333	2.75
4	78.74	-3.73	12.52	1344	3
4	78.3	-4.82	13.71	2333	2.75
4	78.76	-7.37	10.91	2333	2.75
4	71.4	-3.53	19.57	4444	4
4	85.94	-7.23	5.9	2222	2
5	88.17	-7.49	5.21	2222	2
5	80.73	-6.33	13.7	3334	3.25
5	73.34	-1.95	22.33	1444	3.25
5	80.94	-3.64	17.11	4444	4
5	89.3	-6.09	4.51	2333	2.75
5	83.88	-8.73	8.31	2233	2.5
5	87.12	-6.34	6.01	2223	2.25
5	84	-8.93	5.52	2222	2
5	88.25	-6.23	7.85	1223	2
5	90.21	-6.11	5.43	2233	2.5
5	84.55	-8.41	10.6	2333	2.75
5	87.99	-6.36	7.5	1222	1.75
5	81.75	-4.4	15.06	3333	3
5	82.5	-4.76	14.61	3334	3.25
5	78.46	-8.02	13.49	3333	3
5	87.72	-7.8	3.96	2222	2
5	87.57	-5.9	7.45	1223	2
5	78.81	-9.87	10.44	2333	2.75
5	88.7	-7.91	3.81	2233	2.5
5	88.01	-5.84	3.69	2233	2.5
5	82.5	-8.28	6.37	2333	2.75
5	84.05	-7.7	8.68	2223	2.25
5	72.43	-1.97	22.39	4444	4
5	81.55	-7.32	12.88	2333	2.75
5	81.67	-9.69	6.25	2333	2.75
5	87.13	-7.39	7.45	1233	2.25
5	81.68	-5.35	14.76	3344	3.5
5	87.41	-5.27	10.8	1223	2
5	75.54	-9.49	3.44	2223	2.25
5	85.96	-7.84	10.14	3333	3
5	87.24	-5.73	7.15	1233	2.25
5	87.75	-6.34	8.9	1223	2
5	81.48	-8.04	13.62	3333	3
5	82.27	-8.88	7.26	2333	2.75
5	82.61	-8.31	10.46	2333	2.75
5	83.53	-6.51	11.43	3333	3
5	72.82	-4.51	15	3333	3
5	82.1	-6.22	7.99	1233	2.25
5	82.91	-8.08	5.87	2223	2.25
5	86.51	-5.78	10.84	3333	3
5	81.98	-6.52	13.89	3334	3.25
5	86.58	-7.06	7.8	2233	2.5
5	82.97	-5.09	15.08	3334	3.25
5	84.42	-6.04	10.76	2234	2.75
5	90.63	-3.92	5.83	1111	1
5	84.64	-6.21	10.93	3333	3
5	85.6	-8.71	5.51	2223	2.25
5	81.13	-9.19	11.62	3333	3
5	87.34	-6.44	8.22	1223	2
5	87.7	-5	9.06	1223	2
5	84	-3.52	14.34	4444	4
5	86.11	-7.67	5.15	2223	2.25
5	81.01	-7.58	11.82	2333	2.75
5	83.47	-6.57	8.87	2233	2.5
5	86.56	-6.39	6.26	2333	2.75
5	79.91	-6.56	12.21	3333	3
5	85.21	-8.3	7	2233	2.5
5	85.7	-6.76	1.3	2222	2
5	82.26	-9.04	4.11	2233	2.5
5	87.41	-6.44	7.98	1223	2
5	82.42	-8.83	8.77	2233	2.5
5	86.12	-5.52	8.53	1223	2
5	87.38	-5.73	1.8	2222	2
5	89.75	-4.72	3.21	2333	2.75
5	84.63	-7.67	7.6	2223	2.25
5	87.76	-4.07	11.38	1114	1.75
5	79.6	-6.98	13.49	1233	2.25
5	86.33	-7.72	7.22	2233	2.5
5	84.73	-6.73	11.71	3333	3
5	79.72	-8.13	10.36	2333	2.75
5	84.7	-8.06	5.3	2222	2
5	83.38	-5.37	13.02	3334	3.25
5	78.96	-6.56	13.41	3333	3
5	77.78	-10.21	10.9	3333	3
5	82.4	-8.33	8.09	2223	2.25
5	82.71	-8.58	10.95	3333	3
5	87.26	-5.86	9.13	1223	2
5	74.83	-6.91	17.12	3333	3
5	89.29	-7.19	3.84	2222	2
5	90.1	-6.29	4.41	2222	2
5	85.94	-6.92	10.65	2233	2.5
5	85.47	-8.09	3.39	2222	2
5	84.61	-8.43	4.1	2223	2.25
5	82.53	-10.02	7.33	2233	2.5
5	79.85	-8.39	10.64	2223	2.25
5	82.89	-7.33	7.54	2233	2.5
5	86.25	-7.64	5.65	2222	2
5	88.11	-6.13	5.51	1122	1.5
5	81.8	-8.52	8.07	2223	2.25
5	81.95	-8.1	9.29	2333	2.75
5	86.13	-5.75	8.02	2333	2.75
5	83.54	-6.1	5.81	2222	2
5	82.65	-7.32	9.47	2223	2.25
5	82.54	-7.45	9.31	1223	2
5	87.52	-7.68	4.36	2222	2
5	90.14	-6.28	5.72	1222	1.75
5	75.92	-8.01	11.32	3333	3
5	84.14	-8.04	8.04	2233	2.5
5	82.29	-5.25	15.86	3334	3.25
5	83.3	-6.2	12.31	3333	3
5	83.92	-8.33	9.04	2333	2.75
5	87.78	-7.84	5.05	2223	2.25
5	87.4	-6	9.5	1223	2
5	85.51	-4.77	12.8	1334	2.75
5	81	-3.9	16.6	3444	3.75
5	85.89	-9.02	3.46	2222	2
5	85.43	-6.51	6.64	2233	2.5
5	83.46	-8.34	6.3	2233	2.5
5	90.99	-5.16	7.01	1122	1.5
5	84.94	-7.69	6.01	2223	2.25
5	86.53	-7.57	8.28	2233	2.5
5	86.85	-7.08	4.61	1222	1.75
5	81.93	-2.24	17.77	3444	3.75
5	88.7	-7.68	5.14	2223	2.25
5	74.59	-6.28	15.28	3333	3
5	83.62	-8.41	5.55	2223	2.25
5	85.63	-9.36	4.74	2223	2.25
5	78.36	-6.12	15.33	3333	3
5	80.89	-9.28	11.58	2333	2.75
5	84.86	-4.43	14.9	3344	3.5
5	80.98	-4.31	14.47	2334	3
5	84.23	-7.44	7.63	2233	2.5
5	81.53	-6.83	14.19	3333	3
5	81.83	-6.08	12.25	3334	3.25
5	89.22	-5.87	4.55	2233	2.5
5	87.77	-4.59	8.56	1123	1.75
5	85.76	-7.57	5.67	2222	2
5	83.73	-7.57	6.48	2233	2.5
5	81.37	-8.51	11.21	2333	2.75
5	82.09	-6.11	13.24	2333	2.75
5	79.78	-8.44	12.23	2333	2.75
5	79.36	-4.24	16.01	3444	3.75
5	73.82	-6.16	16.74	3333	3
5	84.79	-7.9	5.5	2223	2.25
5	81.29	-3.26	18.2	3444	3.75
5	83.26	-7.63	9.76	2223	2.25
5	82.46	-7.84	8.61	2223	2.25
5	80.57	-7.64	11.94	3333	3
5	82.65	-8.1	7.2	2233	2.5
5	88.71	-5.52	6.56	2333	2.75
5	83.39	-7.46	8.16	1223	2
5	81.53	-8.38	3.81	2223	2.25
5	77.66	-4.2	15.67	3333	3
5	89.55	-5.9	5.85	1223	2
5	89.4	-3.57	9.1	1111	1
5	85.29	-5.55	7.41	1222	1.75
5	87.97	-7.41	6.03	1223	2
5	78.56	-6.81	13.42	1233	2.25
5	86.11	-5.49	9.16	1333	2.5
5	91.6	-5.87	2.6	2222	2
5	86.21	-5.8	9.3	1234	2.5
5	86.17	-7.42	8.49	2233	2.5
5	85.97	-9.64	5.41	2223	2.25
5	81.04	-7.3	12.89	3333	3
5	87.61	-7.13	7.52	2233	2.5
5	90.65	-4.47	6.85	1111	1
5	88.35	-4.45	10.69	1124	2
5	87.49	-4.6	5.69	1222	1.75
5	77.88	-7.86	10.28	3333	3
5	80.12	-5.46	14.05	3334	3.25
5	83.6	-7.35	6.78	2223	2.25
5	80.95	-3.76	16.17	3444	3.75
5	83.22	-7.21	11.1	2333	2.75
5	85.28	-6.74	11.04	3333	3
5	77.41	-8.18	11.16	3333	3
5	85.36	-9.51	5.46	2223	2.25
5	85.78	-8.72	3.31	2222	2
5	86.72	-6.48	7.34	2233	2.5
5	86.94	-7.21	6.58	1223	2
5	85.73	-6.32	6.65	1222	1.75
5	75.68	-6.56	14.02	3333	3
5	83.29	-8.19	8.28	2223	2.25
5	89.14	-6.42	3.24	2223	2.25
5	79.95	-7.66	13.15	3333	3
5	83.71	-6.81	12.13	3334	3.25
5	80.83	-2.43	19.06	4444	4
5	78.98	-3.16	20.72	3444	3.75
5	75.59	-4.01	20.4	3444	3.75
5	86.42	-8.5	7.36	2233	2.5
5	80.35	-8.27	13.22	3333	3
5	80.69	-7.23	11.79	3333	3
5	86.31	-6.72	7.86	2333	2.75
5	82.83	-8.6	10.64	3333	3
5	78.91	-7.66	12.58	2333	2.75
5	75.64	-6.47	17.37	3333	3
5	81.24	-7.93	8.71	2223	2.25
5	84.91	-7.6	6.8	2223	2.25
5	85.8	-6.03	8.97	2333	2.75
5	84.28	-6.88	1.78	2222	2
5	85.62	-9.56	1.98	2233	2.5
5	77.14	-8.95	10.83	2333	2.75
5	82.08	-6.55	12.04	3333	3
5	80.73	-6.28	8.24	2233	2.5
5	78.78	-4.76	11.18	3333	3
5	75.24	-4.52	18.06	3344	3.5
5	84.84	-7.47	5.18	2222	2
6	79.4	-7.87	10.1	2333	2.75
6	80.8	-5.32	10	1233	2.25
6	81.35	-5.15	10.68	1133	2
6	84.05	-5.37	9.5	1133	2
6	82.52	-6.6	13.66	1333	2.5
6	77.59	-5.78	12.52	1333	2.5
6	82.01	-7.53	9.2	1222	1.75
6	81.91	-5.29	14.52	1133	2
6	80.65	-6.38	13.1	1233	2.25
6	83.79	-5.79	13.79	1133	2
6	81.43	-8.05	8.94	1223	2
6	77.42	-8.73	13.57	3333	3
6	88.51	-5.4	8.84	1112	1.25
6	84	-5.92	14.5	1133	2
6	80.42	-5.26	16.45	1334	2.75
6	78.18	-6.33	10.66	1233	2.25
6	83.86	-8.99	7.93	2223	2.25
6	85.93	-5.96	6.39	1222	1.75
6	85.51	-7.17	9.21	1223	2
6	78.94	-8.38	11.18	3333	3
6	81.11	-8.89	9.73	2233	2.5
6	78.93	-7.91	11.8	1233	2.25
6	87.05	-4.71	9.31	1123	1.75
6	72.59	-4.59	17.44	3344	3.5
6	81.07	-6.8	9.17	1233	2.25
6	83.2	-4.19	12	1111	1
6	83.29	-5.97	8.3	1123	1.75
6	79.43	-7.46	15.08	3333	3
6	77.95	-6.1	14.66	3333	3
6	82.09	-8.45	9.8	1222	1.75
6	79.85	-6.55	15.89	3344	3.5
6	82.91	-4.62	11.96	1113	1.5
6	84.31	-10.11	8.57	2233	2.5
6	80.79	-7.86	10.96	2333	2.75
6	82.98	-8.11	7.66	1223	2
6	84.34	-7.29	10.69	1233	2.25
6	73.42	-5.74	20.23	3344	3.5
6	76.28	-9.16	7.96	1224	2.25
6	84.52	-7.61	7.35	1223	2
6	84.87	-7.66	6.04	1222	1.75
6	77.34	-8.63	10.73	2233	2.5
6	82.1	-5.79	11.95	1233	2.25
6	81.6	-6.34	16.75	1333	2.5
6	77.37	-8.98	14.12	3333	3
6	79.17	-6.44	13.28	3333	3
6	85.29	-7.56	8.24	1223	2
6	84.18	-6.58	10.17	1233	2.25
6	82.23	-7.12	11.18	2223	2.25
6	84.06	-4.55	12.87	1112	1.25
6	75.72	-4.77	18.34	3344	3.5
6	76.58	-5.58	16.1	3334	3.25
6	85.93	-5.53	2.41	1222	1.75
6	82.73	-7.91	10.99	2233	2.5
6	80.92	-3.99	14.39	1344	3
6	79.67	-5.71	13.52	3333	3
6	77.87	-4.86	9.13	1223	2
6	82.1	-6.93	10.19	1233	2.25
6	86.72	-7.45	7.22	1222	1.75
6	72.9	-6.74	18.42	3344	3.5
6	77.55	-9.11	9.54	2233	2.5
6	81.27	-7.57	10.35	1223	2
6	84.66	-7.59	9.76	1223	2
6	79.66	-6.74	12.31	1333	2.5
6	76.94	-6.08	16.32	3344	3.5
6	87.75	-6.46	8.71	1122	1.5
6	76.01	-3.31	16.3	4444	4
6	76.3	-8.68	11.74	3333	3
6	82.84	-7.18	8.96	1222	1.75
6	81.24	-8.66	5.89	2222	2
6	84.53	-7.93	7.91	1222	1.75
6	83.08	-6.79	7.18	1222	1.75
6	71.49	-5.37	17.25	4444	4
6	75.01	-6.44	15.74	3333	3
6	86.24	-7.1	6.34	1222	1.75
6	68.58	-7.22	14.45	3333	3
6	74.48	-6.27	15.01	3333	3
6	83.61	-8.78	10.62	1233	2.25
6	70.59	-10.73	9.11	2333	2.75
6	73.53	-8.12	11.76	3333	3
6	82.47	-6.72	10.61	1233	2.25
6	85.34	-7.97	6.2	1222	1.75
6	83.09	-7.87	4.58	2222	2
6	75.83	-4.47	14.06	3334	3.25
6	81.07	-7.63	9.44	2333	2.75
6	79.56	-6.37	15.47	3334	3.25
6	77.76	-5.93	14.33	3334	3.25
6	74.11	-5.73	8.89	3334	3.25
6	73.44	-8.06	13.89	3333	3
6	74.36	-9.03	10.74	2333	2.75
6	80.51	-7.96	5.64	1222	1.75
6	76.86	-7.44	11.12	2334	3
6	71.42	-4.74	19.37	3334	3.25
6	77.97	-8.97	11.35	3333	3
6	78.99	-5.22	13.87	2334	3
6	85.06	-7.41	4.75	1222	1.75
6	82.2	-8.57	11.62	1333	2.5
6	78.58	-6.98	12.96	1333	2.5
6	78.54	-6.56	12.07	1333	2.5
6	80.92	-4.22	9.11	1134	2.25
6	82.63	-6.55	7.2	1222	1.75
6	81.08	-7.51	8.16	1233	2.25
6	71.19	-6.85	15.3	3334	3.25
6	79.02	-5.77	12.02	1333	2.5
6	79.24	-9.39	8.18	2233	2.5
6	82.78	-9.69	5.9	2223	2.25
6	85.39	-5.91	8.65	1224	2.25
6	74.81	-4.03	18.01	3444	3.75
6	79.48	-9.42	7.48	2223	2.25
6	79.85	-8.84	10.56	2233	2.5
6	84.26	-7.93	10.28	1223	2
6	84	-7.51	7.32	2333	2.75
6	81.69	-7.29	9.51	1223	2
6	78.62	-7.3	8.2	1223	2
6	79.32	-5.89	4.92	2222	2
6	81.27	-7.57	10.73	1233	2.25
6	81.69	-8.47	5.14	2222	2
6	75.51	-6.2	14.84	3334	3.25
6	76.67	-4.13	20.66	3444	3.75
6	83.22	-7.43	11.18	1233	2.25
6	83.19	-5.87	12	1334	2.75
6	80.54	-8.44	7.57	2222	2
6	73.34	-5.88	18.55	3444	3.75
6	76.79	-5.93	13.83	3333	3
6	79.07	-3.51	5.71	3334	3.25
6	80.08	-4.72	15.67	1334	2.75
6	79.19	-3.05	9.61	1144	2.5
6	77.24	-7.3	12.95	3333	3
6	84.86	-5.8	9.55	1333	2.5
6	75.6	-5.29	11.92	3334	3.25
6	80.94	-5.98	13.65	3333	3
6	74.06	-5.62	12.34	3333	3
6	85.22	-6.57	6.4	2222	2
6	77.18	-4.04	18.13	3444	3.75
6	81.52	-3.75	12.23	3444	3.75
6	74.69	-5.37	8.69	2333	2.75
6	73	-3.75	20.37	3344	3.5
6	76.35	-7.45	12.64	2333	2.75
6	82.32	-6.44	8.39	1222	1.75
6	74.94	-3.48	15.29	3444	3.75
6	79.69	-7.06	10.35	1333	2.5
6	81.18	-5.25	11.92	1333	2.5
6	81.67	-8.09	7.15	2223	2.25
6	73.64	-2.4	18.82	3444	3.75
[truncated: 275 more rows]
