# Supplementary material for: Improved Shell Color Index for Chicken Eggs with Blue-green Shells Based on Machine Learning Analysis
Source: Foods. 2025 Aug 29;14(17):3027. doi: 10.3390/foods14173027 (PMC12428762; doi:10.3390/foods14173027)
Supplement: Supplementary file 1 [file foods-14-03027-s001.zip › Supplementary Table S2.xlsx]

## Sheet: Algorithm Parameters
Algorithm	Parameter	Value	Description
LDA	prior	"proportional"	Prior probabilities
	tol	0.0001	Tolerance for singular values
RF	ntree	500	Number of trees
	mtry	sqrt(p)	Number of variables randomly sampled
	nodesize	1	Minimum size of terminal nodes
	importance	TRUE	Calculate variable importance
SVM	kernel	"radial"	Radial basis function kernel
	cost	1	Cost parameter
	gamma	"scale"	Kernel parameter
	scale	TRUE	Scale features
NNET	hidden layers	1	Number of hidden layers
	size	10	Number of hidden neurons per layer
	activation	"sigmoid"	Activation function
	learning rate	0.1	Learning rate
	decay	0.1	Weight decay
	maxit	1000	Maximum iterations
	linout	FALSE	Linear output units
	trace	FALSE	Print training progress
