# Supplementary material for: Improved Shell Color Index for Chicken Eggs with Blue-green Shells Based on Machine Learning Analysis
Source: Foods. 2025 Aug 29;14(17):3027. doi: 10.3390/foods14173027 (PMC12428762; doi:10.3390/foods14173027)
Supplement: Supplementary file 1 [file foods-14-03027-s001.zip › Supplementary Table S3.xlsx]

## Sheet: Sheet1
Sample	Model	Precision	Recall	Training Efficiency
All	LDA	0.348	0.316	4807
	RF	0.328	0.319	106
	SVM	0.429	0.298	55
	NNET	0.376	0.293	51
Cons.	LDA	0.918	0.911	2741
	RF	0.896	0.888	249
	SVM	0.925	0.9	605
	NNET	0.897	0.897	128
Incons.	LDA	0.364	0.336	3106
	RF	0.252	0.257	89
	SVM	0.381	0.297	95
	NNET	0.339	0.282	62
