# Supplementary material for: Improved Shell Color Index for Chicken Eggs with Blue-green Shells Based on Machine Learning Analysis
Source: Foods. 2025 Aug 29;14(17):3027. doi: 10.3390/foods14173027 (PMC12428762; doi:10.3390/foods14173027)
Supplement: Supplementary file 1 [file foods-14-03027-s001.zip › Supplementary Table S4.xlsx]

## Sheet: Matrix_All
LDA		Prediction
		1	1.25	1.5	1.75	2	2.25	2.5	2.75	3	3.25	3.5	3.75	4
Actual	1	11	2	2	2	1	1	0	0	0	0	1	0	1
	1.25	0	0	0	0	0	0	0	0	0	0	0	0	0
	1.5	1	1	0	1	0	0	0	0	0	0	0	0	0
	1.75	3	3	2	6	1	0	0	0	0	0	0	0	0
	2	1	2	12	27	57	22	8	4	0	0	0	0	0
	2.25	0	0	0	1	11	24	16	4	0	0	0	0	0
	2.5	2	0	4	1	5	8	16	10	2	0	0	0	0
	2.75	0	0	0	1	7	21	31	44	20	2	0	0	0
	3	0	0	0	1	1	2	14	39	119	20	8	2	4
	3.25	0	0	0	0	0	0	1	0	4	0	2	0	2
	3.5	0	0	0	0	0	0	0	0	0	1	3	2	1
	3.75	0	0	0	0	0	0	0	0	1	0	1	1	3
	4	0	0	0	0	0	0	0	0	1	5	2	11	23
RF		Prediction
		1	1.25	1.5	1.75	2	2.25	2.5	2.75	3	3.25	3.5	3.75	4
Actual	1	9	1	5	3	1	0	0	0	0	0	1	0	0
	1.25	2	1	0	0	0	0	0	1	0	0	0	0	0
	1.5	2	6	4	7	2	0	0	1	0	0	0	0	0
	1.75	1	0	6	14	9	6	1	2	2	0	0	0	1
	2	4	0	3	9	34	14	8	4	1	0	0	0	0
	2.25	0	0	0	4	20	23	12	2	0	1	0	1	1
	2.5	0	0	2	1	10	16	25	25	9	0	2	0	0
	2.75	0	0	0	1	6	16	28	32	20	0	0	0	0
	3	0	0	0	1	0	3	9	33	97	16	4	2	3
	3.25	0	0	0	0	1	0	1	0	10	4	3	1	2
	3.5	0	0	0	0	0	0	1	1	3	3	3	2	3
	3.75	0	0	0	0	0	0	0	0	1	1	0	2	5
	4	0	0	0	0	0	0	1	0	4	3	4	8	19
SVM		Prediction
		1	1.25	1.5	1.75	2	2.25	2.5	2.75	3	3.25	3.5	3.75	4
Actual	1	12	5	2	4	1	1	0	0	0	0	1	0	1
	1.25	0	0	0	0	0	0	0	0	0	0	0	0	0
	1.5	0	0	0	0	0	0	0	0	0	0	0	0	0
	1.75	0	0	0	0	0	0	0	0	0	0	0	0	0
	2	6	3	14	31	53	17	5	5	0	0	0	0	0
	2.25	0	0	0	2	15	21	13	2	0	0	0	0	0
	2.5	0	0	3	1	7	13	24	14	2	0	0	0	0
	2.75	0	0	1	1	5	24	29	38	22	1	0	0	0
	3	0	0	0	1	2	2	14	42	121	23	10	5	5
	3.25	0	0	0	0	0	0	0	0	0	0	0	0	0
	3.5	0	0	0	0	0	0	0	0	0	0	0	0	0
	3.75	0	0	0	0	0	0	0	0	0	0	0	0	0
	4	0	0	0	0	0	0	1	0	2	4	6	11	28
NNET		Prediction
		1	1.25	1.5	1.75	2	2.25	2.5	2.75	3	3.25	3.5	3.75	4
Actual	1	15	5	5	6	1	1	0	0	0	0	1	0	2
	1.25	0	0	0	0	0	0	0	0	0	0	0	0	0
	1.5	0	0	0	0	0	0	0	0	0	0	0	0	0
	1.75	0	0	0	0	0	0	0	0	0	0	0	0	0
	2	0	3	13	27	40	24	4	2	0	0	0	0	0
	2.25	0	0	0	0	9	10	6	2	0	0	0	0	0
	2.5	3	0	2	5	29	26	42	31	7	0	0	0	0
	2.75	0	0	0	1	2	13	17	20	15	1	0	0	0
	3	0	0	0	1	2	4	16	45	121	22	10	4	4
	3.25	0	0	0	0	0	0	0	0	0	0	0	0	0
	3.5	0	0	0	0	0	0	0	0	0	0	0	0	0
	3.75	0	0	0	0	0	0	0	1	1	0	0	1	1
	4	0	0	0	0	0	0	1	0	3	5	6	11	27

## Sheet: Matrix_Cons.
LDA		Prediction
		1	2	3	4
Actual	1	16	1	0	1
	2	2	57	1	0
	3	0	1	140	5
	4	0	0	4	28
RF		Prediction
		1	2	3	4
Actual	1	16	2	0	3
	2	1	56	0	0
	3	1	1	142	6
	4	0	0	3	25
SVM		Prediction
		1	2	3	4
Actual	1	16	1	0	1
	2	2	57	0	0
	3	0	1	142	7
	4	0	0	3	26
NNET		Prediction
		1	2	3	4
Actual	1	16	3	0	1
	2	2	55	0	0
	3	0	1	141	6
	4	0	0	4	27

## Sheet: Matrix_Incons.
LDA		Prediction
		1.25	1.5	1.75	2	2.25	2.5	2.75	3	3.25	3.5	3.75
Actual	1.25	1	0	1	0	0	0	0	0	0	0	0
	1.5	0	0	0	0	1	1	0	0	0	0	0
	1.75	6	17	25	6	11	5	0	0	0	0	0
	2	1	2	1	3	0	0	0	0	0	0	0
	2.25	0	1	10	5	36	17	12	0	0	1	0
	2.5	0	0	1	4	9	16	6	0	0	0	0
	2.75	0	0	2	6	19	42	78	2	8	2	0
	3	0	0	0	0	0	1	0	0	0	0	0
	3.25	0	0	0	0	1	1	4	0	15	10	4
	3.5	0	0	0	0	1	2	1	0	1	2	0
	3.75	0	0	0	0	0	1	0	0	4	2	12
RF		Prediction
		1.25	1.5	1.75	2	2.25	2.5	2.75	3	3.25	3.5	3.75
Actual	1.25	0	3	0	2	1	0	0	0	0	0	0
	1.5	3	0	6	1	0	0	0	0	0	0	0
	1.75	2	11	18	0	10	7	0	0	0	0	0
	2	0	1	1	3	1	3	1	0	0	0	0
	2.25	1	4	10	8	26	18	15	0	0	0	0
	2.5	0	1	5	7	20	19	24	0	2	2	0
	2.75	2	0	0	3	17	32	55	1	4	1	0
	3	0	0	0	0	0	1	0	0	0	0	0
	3.25	0	0	0	0	2	3	4	0	15	10	4
	3.5	0	0	0	0	0	2	1	0	4	3	5
	3.75	0	0	0	0	1	1	1	1	3	1	7
SVM		Prediction
		1.25	1.5	1.75	2	2.25	2.5	2.75	3	3.25	3.5	3.75
Actual	1.25	0	0	0	0	0	0	0	0	0	0	0
	1.5	0	0	1	0	0	0	0	0	0	0	0
	1.75	6	15	19	4	6	5	0	0	0	0	0
	2	0	0	0	0	0	0	0	0	0	0	0
	2.25	0	3	14	7	36	10	6	0	0	1	0
	2.5	0	1	2	2	17	28	20	0	0	0	0
	2.75	2	1	4	11	16	38	71	2	6	1	0
	3	0	0	0	0	0	0	0	0	0	0	0
	3.25	0	0	0	0	3	4	3	0	19	13	6
	3.5	0	0	0	0	0	0	0	0	0	0	0
	3.75	0	0	0	0	0	1	1	0	3	2	10
NNET		Prediction
		1.25	1.5	1.75	2	2.25	2.5	2.75	3	3.25	3.5	3.75
Actual	1.25	0	0	0	0	0	0	0	0	0	0	0
	1.5	2	1	2	1	1	2	0	0	0	0	0
	1.75	5	14	22	2	8	3	0	0	0	0	0
	2	1	2	1	3	2	1	0	0	0	0	0
	2.25	0	2	13	6	37	21	18	0	0	1	0
	2.5	0	0	0	1	8	7	13	0	1	0	0
	2.75	0	1	2	11	19	47	64	1	4	1	0
	3	0	0	0	0	0	0	0	0	0	0	0
	3.25	0	0	0	0	2	2	5	1	21	14	9
	3.5	0	0	0	0	0	0	0	0	0	0	0
	3.75	0	0	0	0	1	3	1	0	2	1	7
